# Supplementary material for: Coinage metal aluminyl complexes: probing regiochemistry and mechanism in the insertion and reduction of carbon dioxide
Source: Chem Sci. 2021 Sep 16;12(40):13458–68. doi: 10.1039/d1sc04676d (PMC8528051; doi:10.1039/d1sc04676d)
Supplement: SC-012-D1SC04676D-s002 [file SC-012-D1SC04676D-s002.cif]

# Electronic Supplementary Material (ESI) for Chemical Science.
# This journal is © The Royal Society of Chemistry 2021

####################################################################### 
# 
# This file contains crystal structure data downloaded from the 
# Cambridge Structural Database (CSD) hosted by the Cambridge 
# Crystallographic Data Centre (CCDC).
# 
# Full information about CCDC data access policies and citation 
# guidelines are available at http://www.ccdc.cam.ac.uk/access/V1 
# 
# Audit and citation data items may have been added by the CCDC. 
# Please retain this information to preserve the provenance of 
# this file and to allow appropriate attribution of the data. 
# 
#######################################################################

data_2
_database_code_depnum_ccdc_archive 'CCDC 2085387'
loop_
_audit_author_name
_audit_author_address
'Caitilin McManus'
;The University of Oxford
United Kingdom
;

#Added by publCIF


_audit_update_record             
;
2021-05-24 deposited with the CCDC.	2021-09-16 downloaded from the CCDC.
;
# start Validation Reply Form
_vrf_PLAT601_2                   
;
PROBLEM: Unit Cell Contains Solvent Accessible VOIDS of .        105 Ang**3
RESPONSE: This compound was crystallised from a solution of dry n-hexane. The
 void in the crystal lattice is not large enough to fit a molecule of n-hexane.
 Furthermore, the void does not contain considerable unassigned electron
 density, therefore we believe the void in this lattice is real.  
;
_publcif_datablock.id            {a5ad1bca-5f95-47d0-b18f-edeabdbe7297}
_audit_creation_date             2021-02-08
_audit_creation_method           
;
Olex2 1.2
(compiled 2018.05.29 svn.r3508 for OlexSys, GUI svn.r5506)
;
_vrf_PLAT601_270cmjh18_a         
;
PROBLEM: Unit Cell Contains Solvent Accessible VOIDS of 105 Ang**3
RESPONSE: This compound was crystallised from a solution of dry 
n-hexane. The void in the crystal lattice is not large enough to
fit a molecule of n-hexane. Furthermore, the void does not contain
considerable unassigned electron density, therefore we believe the
void in this lattice is real. 
;
_shelx_SHELXL_version_number     2018/3
_chemical_name_common            ?
_chemical_name_systematic        ?
_chemical_formula_moiety         'C94 H124 Al2 Cu K N4 O2, 0.5(C6 H14)'
_chemical_formula_sum            'C97 H131 Al2 Cu K N4 O2'
_chemical_formula_weight         1541.65
_chemical_melting_point          ?
loop_
_atom_type_symbol
_atom_type_description
_atom_type_scat_dispersion_real
_atom_type_scat_dispersion_imag
_atom_type_scat_source
C C 0.0181 0.0091 'International Tables Vol C Tables 4.2.6.8 and 6.1.1.4'
H H 0.0000 0.0000 'International Tables Vol C Tables 4.2.6.8 and 6.1.1.4'
Al Al 0.2130 0.2455 'International Tables Vol C Tables 4.2.6.8 and 6.1.1.4'
Cu Cu -1.9646 0.5888 'International Tables Vol C Tables 4.2.6.8 and 6.1.1.4'
K K 0.3868 1.0657 'International Tables Vol C Tables 4.2.6.8 and 6.1.1.4'
N N 0.0311 0.0180 'International Tables Vol C Tables 4.2.6.8 and 6.1.1.4'
O O 0.0492 0.0322 'International Tables Vol C Tables 4.2.6.8 and 6.1.1.4'

_shelx_space_group_comment       
;
The symmetry employed for this shelxl refinement is uniquely defined
by the following loop, which should always be used as a source of
symmetry information in preference to the above space-group names.
They are only intended as comments.
;
_space_group_crystal_system      triclinic
_space_group_IT_number           2
_space_group_name_H-M_alt        'P -1'
_space_group_name_Hall           '-P 1'
loop_
_space_group_symop_operation_xyz
'x, y, z'
'-x, -y, -z'

_cell_length_a                   12.8390(3)
_cell_length_b                   18.1142(3)
_cell_length_c                   22.4774(5)
_cell_angle_alpha                97.788(2)
_cell_angle_beta                 101.490(2)
_cell_angle_gamma                107.207(2)
_cell_volume                     4786.76(18)
_cell_formula_units_Z            2
_cell_measurement_reflns_used    18606
_cell_measurement_temperature    150(2)
_cell_measurement_theta_max      76.1830
_cell_measurement_theta_min      3.7400
_shelx_estimated_absorpt_T_max   0.952
_shelx_estimated_absorpt_T_min   0.741
_exptl_absorpt_coefficient_mu    1.229
_exptl_absorpt_correction_T_max  1.00000
_exptl_absorpt_correction_T_min  0.93397
_exptl_absorpt_correction_type   multi-scan
_exptl_absorpt_process_details   
;
CrysAlisPro 1.171.39.46 (Rigaku Oxford Diffraction, 2018)
Empirical absorption correction using spherical harmonics,
 implemented in SCALE3 ABSPACK scaling algorithm.
;
_exptl_absorpt_special_details   ?
_exptl_crystal_colour            yellow
_exptl_crystal_density_diffrn    1.070
_exptl_crystal_density_meas      ?
_exptl_crystal_density_method    ?
_exptl_crystal_description       needle
_exptl_crystal_F_000             1662
_exptl_crystal_size_max          0.26
_exptl_crystal_size_mid          0.05
_exptl_crystal_size_min          0.04
_exptl_transmission_factor_max   ?
_exptl_transmission_factor_min   ?
_diffrn_reflns_av_R_equivalents  0.0370
_diffrn_reflns_av_unetI/netI     0.0416
_diffrn_reflns_Laue_measured_fraction_full 0.999
_diffrn_reflns_Laue_measured_fraction_max 0.986
_diffrn_reflns_limit_h_max       16
_diffrn_reflns_limit_h_min       -15
_diffrn_reflns_limit_k_max       18
_diffrn_reflns_limit_k_min       -22
_diffrn_reflns_limit_l_max       28
_diffrn_reflns_limit_l_min       -28
_diffrn_reflns_number            53406
_diffrn_reflns_point_group_measured_fraction_full 0.999
_diffrn_reflns_point_group_measured_fraction_max 0.986
_diffrn_reflns_theta_full        67.684
_diffrn_reflns_theta_max         76.147
_diffrn_reflns_theta_min         3.640
_diffrn_ambient_temperature      150.15
_diffrn_detector_area_resol_mean 10.4102
_diffrn_measured_fraction_theta_full 0.999
_diffrn_measured_fraction_theta_max 0.986
_diffrn_measurement_device_type  'SuperNova, Dual, Cu at home/near, Atlas'
_diffrn_measurement_method       '\w scans'
_diffrn_radiation_type           CuK\a
_diffrn_radiation_wavelength     1.54184
_diffrn_source                   ?
_reflns_Friedel_coverage         0.000
_reflns_Friedel_fraction_full    .
_reflns_Friedel_fraction_max     .
_reflns_number_gt                15976
_reflns_number_total             19763
_reflns_special_details          
;
 Reflections were merged by SHELXL according to the crystal
 class for the calculation of statistics and refinement.
 
 _reflns_Friedel_fraction is defined as the number of unique
 Friedel pairs measured divided by the number that would be
 possible theoretically, ignoring centric projections and
 systematic absences.
;
_reflns_threshold_expression     'I > 2\s(I)'
_computing_cell_refinement       'CrysAlisPro 1.171.39.46 (Rigaku OD, 2018)'
_computing_data_collection       'CrysAlisPro 1.171.39.46 (Rigaku OD, 2018)'
_computing_data_reduction        'CrysAlisPro 1.171.39.46 (Rigaku OD, 2018)'
_computing_molecular_graphics    'Olex2 (Dolomanov et al., 2009)'
_computing_publication_material  'Olex2 (Dolomanov et al., 2009)'
_computing_structure_refinement  'ShelXL (Sheldrick, 2015)'
_computing_structure_solution    'SHELXT 2018/2 (Sheldrick, 2018)'
_refine_diff_density_max         1.398
_refine_diff_density_min         -0.463
_refine_diff_density_rms         0.077
_refine_ls_extinction_coef       .
_refine_ls_extinction_method     none
_refine_ls_goodness_of_fit_ref   1.033
_refine_ls_hydrogen_treatment    constr
_refine_ls_matrix_type           full
_refine_ls_number_parameters     1147
_refine_ls_number_reflns         19763
_refine_ls_number_restraints     189
_refine_ls_R_factor_all          0.0686
_refine_ls_R_factor_gt           0.0556
_refine_ls_restrained_S_all      1.100
_refine_ls_shift/su_max          0.001
_refine_ls_shift/su_mean         0.000
_refine_ls_structure_factor_coef Fsqd
_refine_ls_weighting_details     
'w=1/[\s^2^(Fo^2^)+(0.1098P)^2^+1.7085P] where P=(Fo^2^+2Fc^2^)/3'
_refine_ls_weighting_scheme      calc
_refine_ls_wR_factor_gt          0.1600
_refine_ls_wR_factor_ref         0.1750
_refine_special_details          ?
_olex2_refinement_description    
;
1. Fixed Uiso
 At 1.2 times of:
  All C(H) groups, All C(H,H) groups
 At 1.5 times of:
  All C(H,H,H) groups
2. Restrained distances
 C14-C15 = C14-C16 = C14-C17
 1.53 with sigma of 0.008
 C14-C15A = C14-C16A = C14-C17A
 1.53 with sigma of 0.008
 C45-C46 = C45-C47
 1.53 with sigma of 0.008
 C45A-C46A = C45A-C47A
 1.53 with sigma of 0.008
 C67-C68 = C67-C69 = C67-C70
 1.53 with sigma of 0.008
 C67-C68A = C67-C69A = C67-C70A
 1.53 with sigma of 0.008
 C95-C96 = C96-C97 = C97-C98 = C98-C99 = C99-C100
 1.53 with sigma of 0.008
 C15-C16 = C16-C17 = C17-C15
 2.5 with sigma of 0.008
 C15A-C16A = C16A-C17A = C17A-C15A
 2.5 with sigma of 0.008
 C46-C47
 2.5 with sigma of 0.008
 C46A-C47A
 2.5 with sigma of 0.008
 C68-C69 = C69-C70 = C70-C68
 2.5 with sigma of 0.008
 C68A-C69A = C69A-C70A = C70A-C68A
 2.5 with sigma of 0.008
 C95-C97 = C96-C98 = C97-C99 = C98-C100
 2.5 with sigma of 0.008
3. Uiso/Uaniso restraints and constraints
C14 \\sim C15 \\sim C16 \\sim C17: within 2A with sigma of 0.005 and sigma for
terminal atoms of 0.01
C14 \\sim C15A \\sim C16A \\sim C17A: within 2A with sigma of 0.005 and sigma
for terminal atoms of 0.01
C45 \\sim C46 \\sim C47: within 2A with sigma of 0.005 and sigma for terminal
atoms of 0.01
C45A \\sim C46A \\sim C47A: within 2A with sigma of 0.005 and sigma for
terminal atoms of 0.01
C67 \\sim C68 \\sim C69 \\sim C70: within 2A with sigma of 0.005 and sigma for
terminal atoms of 0.01
C67 \\sim C68A \\sim C69A \\sim C70A: within 2A with sigma of 0.005 and sigma
for terminal atoms of 0.01
C95 \\sim C96 \\sim C97 \\sim C98 \\sim C99 \\sim C100: within 2A with sigma of
0.003 and sigma for terminal atoms of 0.006
Uanis(C15) \\sim Ueq, Uanis(C16) \\sim Ueq, Uanis(C32A) \\sim Ueq, Uanis(C79)
\\sim Ueq: with sigma of 0.003 and sigma for terminal atoms of 0.006
4. Others
 Sof(C15A)=Sof(H15D)=Sof(H15E)=Sof(H15F)=Sof(C16A)=Sof(H16D)=Sof(H16E)=
 Sof(H16F)=Sof(C17A)=Sof(H17D)=Sof(H17E)=Sof(H17F)=1-FVAR(1)
 Sof(C15)=Sof(H15A)=Sof(H15B)=Sof(H15C)=Sof(C16)=Sof(H16A)=Sof(H16B)=Sof(H16C)=
 Sof(C17)=Sof(H17A)=Sof(H17B)=Sof(H17C)=FVAR(1)
 Sof(C30A)=Sof(H30A)=Sof(C31A)=Sof(H31D)=Sof(H31E)=Sof(H31F)=Sof(C32A)=
 Sof(H32D)=Sof(H32E)=Sof(H32F)=1-FVAR(2)
 Sof(C30)=Sof(H30)=Sof(C31)=Sof(H31A)=Sof(H31B)=Sof(H31C)=Sof(C32)=Sof(H32A)=
 Sof(H32B)=Sof(H32C)=FVAR(2)
 Sof(C45A)=Sof(H45A)=Sof(C46A)=Sof(H46D)=Sof(H46E)=Sof(H46F)=Sof(C47A)=
 Sof(H47D)=Sof(H47E)=Sof(H47F)=1-FVAR(3)
 Sof(C45)=Sof(H45)=Sof(C46)=Sof(H46A)=Sof(H46B)=Sof(H46C)=Sof(C47)=Sof(H47A)=
 Sof(H47B)=Sof(H47C)=FVAR(3)
 Sof(C68A)=Sof(H68D)=Sof(H68E)=Sof(H68F)=Sof(C69A)=Sof(H69D)=Sof(H69E)=
 Sof(H69F)=Sof(C70A)=Sof(H70D)=Sof(H70E)=Sof(H70F)=1-FVAR(4)
 Sof(C68)=Sof(H68A)=Sof(H68B)=Sof(H68C)=Sof(C69)=Sof(H69A)=Sof(H69B)=Sof(H69C)=
 Sof(C70)=Sof(H70A)=Sof(H70B)=Sof(H70C)=FVAR(4)
 Fixed Sof: C95(0.5) H95A(0.5) H95B(0.5) H95C(0.5) C96(0.5) H96A(0.5)
 H96B(0.5) C97(0.5) H97A(0.5) H97B(0.5) C98(0.5) H98A(0.5) H98B(0.5) C99(0.5)
 H99A(0.5) H99B(0.5) C100(0.5) H10A(0.5) H10B(0.5) H10C(0.5)
5.a Ternary CH refined with riding coordinates:
 C30(H30), C33(H33), C42(H42), C45(H45), C77(H77), C80(H80), C89(H89),
 C92(H92), C30A(H30A), C45A(H45A)
5.b Secondary CH2 refined with riding coordinates:
 C96(H96A,H96B), C97(H97A,H97B), C98(H98A,H98B), C99(H99A,H99B)
5.c Aromatic/amide H refined with riding coordinates:
 C3(H3), C5(H5), C9(H9), C11(H11), C26(H26), C27(H27), C28(H28), C38(H38),
 C39(H39), C40(H40), C50(H50), C52(H52), C56(H56), C58(H58), C73(H73), C74(H74),
  C75(H75), C85(H85), C86(H86), C87(H87)
5.d Idealised Me refined as rotating group:
 C15(H15A,H15B,H15C), C16(H16A,H16B,H16C), C17(H17A,H17B,H17C), C18(H18A,H18B,
 H18C), C19(H19A,H19B,H19C), C21(H21A,H21B,H21C), C22(H22A,H22B,H22C), C23(H23A,
 H23B,H23C), C31(H31A,H31B,H31C), C32(H32A,H32B,H32C), C34(H34A,H34B,H34C),
 C35(H35A,H35B,H35C), C43(H43A,H43B,H43C), C44(H44A,H44B,H44C), C46(H46A,H46B,
 H46C), C47(H47A,H47B,H47C), C62(H62A,H62B,H62C), C63(H63A,H63B,H63C), C64(H64A,
 H64B,H64C), C65(H65A,H65B,H65C), C66(H66A,H66B,H66C), C68(H68A,H68B,H68C),
 C69(H69A,H69B,H69C), C70(H70A,H70B,H70C), C78(H78A,H78B,H78C), C79(H79A,H79B,
 H79C), C81(H81A,H81B,H81C), C82(H82A,H82B,H82C), C90(H90A,H90B,H90C), C91(H91A,
 H91B,H91C), C93(H93A,H93B,H93C), C94(H94A,H94B,H94C), C95(H95A,H95B,H95C),
 C100(H10A,H10B,H10C), C15A(H15D,H15E,H15F), C16A(H16D,H16E,H16F), C17A(H17D,
 H17E,H17F), C31A(H31D,H31E,H31F), C32A(H32D,H32E,H32F), C46A(H46D,H46E,H46F),
 C47A(H47D,H47E,H47F), C68A(H68D,H68E,H68F), C69A(H69D,H69E,H69F), C70A(H70D,
 H70E,H70F)
;
_atom_sites_solution_hydrogens   geom
_atom_sites_solution_primary     ?
_atom_sites_solution_secondary   ?
loop_
_atom_site_label
_atom_site_type_symbol
_atom_site_fract_x
_atom_site_fract_y
_atom_site_fract_z
_atom_site_U_iso_or_equiv
_atom_site_adp_type
_atom_site_occupancy
_atom_site_site_symmetry_order
_atom_site_calc_flag
_atom_site_refinement_flags_posn
_atom_site_refinement_flags_adp
_atom_site_refinement_flags_occupancy
_atom_site_disorder_assembly
_atom_site_disorder_group
Cu1 Cu 0.37336(2) 0.65608(2) 0.73216(2) 0.02444(9) Uani 1 1 d . . . . .
K1 K 0.59633(5) 0.71673(3) 0.69549(3) 0.04360(14) Uani 1 1 d . . . . .
Al1 Al 0.39497(5) 0.52955(3) 0.73834(3) 0.02077(12) Uani 1 1 d . . . . .
Al2 Al 0.33800(5) 0.77917(3) 0.73027(2) 0.01925(12) Uani 1 1 d . . . . .
O1 O 0.38164(11) 0.47006(8) 0.80895(6) 0.0221(3) Uani 1 1 d . . . . .
O2 O 0.19699(11) 0.81090(7) 0.69793(6) 0.0188(2) Uani 1 1 d . . . . .
N1 N 0.54522(14) 0.52219(10) 0.76091(8) 0.0233(3) Uani 1 1 d . . . . .
N2 N 0.25614(14) 0.44393(10) 0.70039(8) 0.0258(3) Uani 1 1 d . . . . .
N3 N 0.38010(13) 0.83346(9) 0.66599(7) 0.0203(3) Uani 1 1 d . . . . .
N4 N 0.31240(14) 0.82260(10) 0.80671(7) 0.0239(3) Uani 1 1 d . . . . .
C1 C 0.47778(16) 0.45178(12) 0.83385(9) 0.0237(4) Uani 1 1 d . . . . .
C2 C 0.56637(17) 0.48106(12) 0.80745(9) 0.0244(4) Uani 1 1 d . . . . .
C3 C 0.66572(18) 0.46557(13) 0.83110(10) 0.0292(4) Uani 1 1 d . . . . .
H3 H 0.729958 0.485753 0.815737 0.035 Uiso 1 1 calc R . . . .
C4 C 0.67147(19) 0.42088(14) 0.87695(11) 0.0323(4) Uani 1 1 d . . . . .
C5 C 0.5763(2) 0.39025(14) 0.89928(11) 0.0329(5) Uani 1 1 d . . . . .
H5 H 0.580157 0.358991 0.929811 0.039 Uiso 1 1 calc R . . . .
C6 C 0.47587(18) 0.40488(12) 0.87742(10) 0.0275(4) Uani 1 1 d . . . . .
C7 C 0.36432(19) 0.37359(14) 0.89605(11) 0.0312(4) Uani 1 1 d . . . . .
C8 C 0.26972(18) 0.35402(13) 0.83658(11) 0.0310(4) Uani 1 1 d . . . . .
C9 C 0.1695(2) 0.28965(15) 0.81973(14) 0.0450(6) Uani 1 1 d . . . . .
H9 H 0.154863 0.253921 0.846737 0.054 Uiso 1 1 calc R . . . .
C10 C 0.0912(2) 0.27755(16) 0.76380(16) 0.0527(7) Uani 1 1 d . . . . .
C11 C 0.1149(2) 0.32641(14) 0.72146(13) 0.0430(6) Uani 1 1 d . . . . .
H11 H 0.062699 0.315622 0.682318 0.052 Uiso 1 1 calc R . . . .
C12 C 0.21523(18) 0.39119(12) 0.73640(10) 0.0286(4) Uani 1 1 d . . . . .
C13 C 0.28380(17) 0.40324(11) 0.79563(10) 0.0261(4) Uani 1 1 d . . . . .
C14 C -0.0215(3) 0.20888(18) 0.74636(19) 0.0786(12) Uani 1 1 d D U . . .
C15 C -0.0230(6) 0.1491(4) 0.7870(4) 0.084(3) Uani 0.509(7) 1 d D U P A 1
H15A H -0.013644 0.174476 0.830017 0.126 Uiso 0.509(7) 1 calc GR . P A 1
H15B H 0.038736 0.128352 0.784733 0.126 Uiso 0.509(7) 1 calc GR . P A 1
H15C H -0.095076 0.105720 0.772727 0.126 Uiso 0.509(7) 1 calc GR . P A 1
C16 C -0.0227(7) 0.1580(4) 0.6794(3) 0.082(2) Uani 0.509(7) 1 d D U P A 1
H16A H -0.087581 0.109066 0.667420 0.123 Uiso 0.509(7) 1 calc GR . P A 1
H16B H 0.046978 0.145024 0.683533 0.123 Uiso 0.509(7) 1 calc GR . P A 1
H16C H -0.028147 0.189535 0.647537 0.123 Uiso 0.509(7) 1 calc GR . P A 1
C17 C -0.1179(6) 0.2373(5) 0.7343(5) 0.082(3) Uani 0.509(7) 1 d D U P A 1
H17A H -0.186161 0.192893 0.712481 0.124 Uiso 0.509(7) 1 calc GR . P A 1
H17B H -0.104146 0.276966 0.708530 0.124 Uiso 0.509(7) 1 calc GR . P A 1
H17C H -0.127722 0.261036 0.773712 0.124 Uiso 0.509(7) 1 calc GR . P A 1
C18 C 0.3515(2) 0.43857(16) 0.94287(12) 0.0398(5) Uani 1 1 d . . . . .
H18A H 0.277057 0.420161 0.951211 0.060 Uiso 1 1 calc GR . . . .
H18B H 0.359397 0.486217 0.925609 0.060 Uiso 1 1 calc GR . . . .
H18C H 0.410013 0.450731 0.981621 0.060 Uiso 1 1 calc GR . . . .
C19 C 0.3596(2) 0.30096(16) 0.92496(13) 0.0428(6) Uani 1 1 d . . . . .
H19A H 0.285838 0.280084 0.933724 0.064 Uiso 1 1 calc GR . . . .
H19B H 0.418906 0.316146 0.963675 0.064 Uiso 1 1 calc GR . . . .
H19C H 0.370902 0.260298 0.895942 0.064 Uiso 1 1 calc GR . . . .
C20 C 0.7809(2) 0.40518(17) 0.90422(13) 0.0414(6) Uani 1 1 d . . . . .
C21 C 0.8731(3) 0.4364(2) 0.87108(17) 0.0604(9) Uani 1 1 d . . . . .
H21A H 0.891424 0.493700 0.875398 0.091 Uiso 1 1 calc GR . . . .
H21B H 0.846213 0.410921 0.826975 0.091 Uiso 1 1 calc GR . . . .
H21C H 0.940569 0.424634 0.889649 0.091 Uiso 1 1 calc GR . . . .
C22 C 0.8243(2) 0.4457(2) 0.97271(14) 0.0538(7) Uani 1 1 d . . . . .
H22A H 0.890780 0.432704 0.991254 0.081 Uiso 1 1 calc GR . . . .
H22B H 0.765321 0.427312 0.994278 0.081 Uiso 1 1 calc GR . . . .
H22C H 0.844776 0.503017 0.976586 0.081 Uiso 1 1 calc GR . . . .
C23 C 0.7564(3) 0.3154(2) 0.89815(16) 0.0545(7) Uani 1 1 d . . . . .
H23A H 0.825286 0.305550 0.917271 0.082 Uiso 1 1 calc GR . . . .
H23B H 0.730826 0.289379 0.854155 0.082 Uiso 1 1 calc GR . . . .
H23C H 0.697629 0.294164 0.919178 0.082 Uiso 1 1 calc GR . . . .
C24 C 0.64294(17) 0.58020(12) 0.75441(9) 0.0239(4) Uani 1 1 d . . . . .
C25 C 0.70460(18) 0.64606(13) 0.80331(10) 0.0291(4) Uani 1 1 d . . . . .
C26 C 0.8029(2) 0.70046(14) 0.79717(12) 0.0362(5) Uani 1 1 d . . . . .
H26 H 0.845235 0.744265 0.830275 0.043 Uiso 1 1 calc R . . . .
C27 C 0.8394(2) 0.69144(16) 0.74344(13) 0.0394(5) Uani 1 1 d . . . . .
H27 H 0.907475 0.728072 0.740312 0.047 Uiso 1 1 calc R . . . .
C28 C 0.7770(2) 0.62939(16) 0.69475(12) 0.0370(5) Uani 1 1 d . . . . .
H28 H 0.801289 0.624664 0.657581 0.044 Uiso 1 1 calc R . . . .
C29 C 0.67822(19) 0.57285(13) 0.69876(10) 0.0292(4) Uani 1 1 d . . . . .
C30 C 0.6091(15) 0.5009(12) 0.6439(5) 0.040(4) Uani 0.551(9) 1 d . . P B 1
H30 H 0.527464 0.485283 0.643658 0.048 Uiso 0.551(9) 1 calc R . P B 1
C31 C 0.6246(9) 0.5267(5) 0.5838(3) 0.089(3) Uani 0.551(9) 1 d . . P B 1
H31A H 0.609700 0.576665 0.583025 0.133 Uiso 0.551(9) 1 calc GR . P B 1
H31B H 0.571971 0.486159 0.548459 0.133 Uiso 0.551(9) 1 calc GR . P B 1
H31C H 0.702076 0.533981 0.580996 0.133 Uiso 0.551(9) 1 calc GR . P B 1
C32 C 0.6524(7) 0.4345(4) 0.6566(4) 0.086(3) Uani 0.551(9) 1 d . . P B 1
H32A H 0.615033 0.388834 0.622101 0.129 Uiso 0.551(9) 1 calc GR . P B 1
H32B H 0.636473 0.419861 0.695078 0.129 Uiso 0.551(9) 1 calc GR . P B 1
H32C H 0.733933 0.451702 0.660972 0.129 Uiso 0.551(9) 1 calc GR . P B 1
C33 C 0.6675(2) 0.66166(14) 0.86271(11) 0.0368(5) Uani 1 1 d . . . . .
H33 H 0.598121 0.616718 0.860418 0.044 Uiso 1 1 calc R . . . .
C34 C 0.6375(3) 0.73749(17) 0.86884(14) 0.0502(6) Uani 1 1 d . . . . .
H34A H 0.703475 0.782279 0.869499 0.075 Uiso 1 1 calc GR . . . .
H34B H 0.614395 0.746197 0.907462 0.075 Uiso 1 1 calc GR . . . .
H34C H 0.575549 0.732619 0.833475 0.075 Uiso 1 1 calc GR . . . .
C35 C 0.7579(3) 0.6648(2) 0.91991(13) 0.0554(7) Uani 1 1 d . . . . .
H35A H 0.777782 0.616547 0.914450 0.083 Uiso 1 1 calc GR . . . .
H35B H 0.728665 0.669094 0.956859 0.083 Uiso 1 1 calc GR . . . .
H35C H 0.825007 0.710831 0.924993 0.083 Uiso 1 1 calc GR . . . .
C36 C 0.18355(18) 0.43295(13) 0.64010(10) 0.0287(4) Uani 1 1 d . . . . .
C37 C 0.1912(2) 0.38118(18) 0.58984(12) 0.0480(7) Uani 1 1 d . . . . .
C38 C 0.1182(3) 0.3691(2) 0.53119(13) 0.0545(7) Uani 1 1 d . . . . .
H38 H 0.124593 0.335397 0.496818 0.065 Uiso 1 1 calc R . . . .
C39 C 0.0378(3) 0.40516(18) 0.52283(12) 0.0507(7) Uani 1 1 d . . . . .
H39 H -0.012367 0.395421 0.483168 0.061 Uiso 1 1 calc R . . . .
C40 C 0.0304(2) 0.45539(16) 0.57204(13) 0.0448(6) Uani 1 1 d . . . . .
H40 H -0.025196 0.480404 0.565757 0.054 Uiso 1 1 calc R . . . .
C41 C 0.10229(18) 0.47083(13) 0.63127(11) 0.0319(4) Uani 1 1 d . . . . .
C42 C 0.0876(2) 0.52491(16) 0.68432(12) 0.0393(5) Uani 1 1 d . . . . .
H42 H 0.159816 0.544027 0.717483 0.047 Uiso 1 1 calc R . . . .
C43 C -0.0052(3) 0.4807(2) 0.71231(19) 0.0625(8) Uani 1 1 d . . . . .
H43A H -0.075667 0.456467 0.679785 0.094 Uiso 1 1 calc GR . . . .
H43B H -0.015815 0.517762 0.744687 0.094 Uiso 1 1 calc GR . . . .
H43C H 0.016301 0.439438 0.730444 0.094 Uiso 1 1 calc GR . . . .
C44 C 0.0647(2) 0.59797(17) 0.66471(16) 0.0509(7) Uani 1 1 d . . . . .
H44A H 0.120554 0.622650 0.643020 0.076 Uiso 1 1 calc GR . . . .
H44B H 0.070034 0.635884 0.701638 0.076 Uiso 1 1 calc GR . . . .
H44C H -0.011023 0.581891 0.636995 0.076 Uiso 1 1 calc GR . . . .
C45 C 0.2625(8) 0.3243(6) 0.6022(4) 0.054(2) Uani 0.573(19) 1 d D U P C 1
H45 H 0.311020 0.343026 0.645639 0.065 Uiso 0.573(19) 1 calc R . P C 1
C46 C 0.1889(11) 0.2380(5) 0.5944(5) 0.078(3) Uani 0.573(19) 1 d D U P C 1
H46A H 0.147274 0.216791 0.550869 0.116 Uiso 0.573(19) 1 calc GR . P C 1
H46B H 0.135477 0.235267 0.620414 0.116 Uiso 0.573(19) 1 calc GR . P C 1
H46C H 0.236853 0.206753 0.607118 0.116 Uiso 0.573(19) 1 calc GR . P C 1
C47 C 0.3387(6) 0.3299(8) 0.5578(4) 0.074(3) Uani 0.573(19) 1 d D U P C 1
H47A H 0.381601 0.293765 0.564074 0.111 Uiso 0.573(19) 1 calc GR . P C 1
H47B H 0.390891 0.384164 0.565963 0.111 Uiso 0.573(19) 1 calc GR . P C 1
H47C H 0.292618 0.315530 0.514967 0.111 Uiso 0.573(19) 1 calc GR . P C 1
C48 C 0.20821(15) 0.85724(11) 0.65270(8) 0.0191(3) Uani 1 1 d . . . . .
C49 C 0.30828(15) 0.86769(11) 0.63490(8) 0.0197(3) Uani 1 1 d . . . . .
C50 C 0.32362(17) 0.91170(12) 0.58898(9) 0.0257(4) Uani 1 1 d . . . . .
H50 H 0.389091 0.918735 0.573773 0.031 Uiso 1 1 calc R . . . .
C51 C 0.24386(19) 0.94551(13) 0.56514(10) 0.0291(4) Uani 1 1 d . . . . .
C52 C 0.14836(18) 0.93624(13) 0.58790(10) 0.0276(4) Uani 1 1 d . . . . .
H52 H 0.095311 0.960455 0.572302 0.033 Uiso 1 1 calc R . . . .
C53 C 0.12953(16) 0.89179(11) 0.63339(9) 0.0222(4) Uani 1 1 d . . . . .
C54 C 0.02950(16) 0.87886(12) 0.66310(9) 0.0245(4) Uani 1 1 d . . . . .
C55 C 0.07449(16) 0.87711(11) 0.73131(9) 0.0225(4) Uani 1 1 d . . . . .
C56 C 0.04221(17) 0.90979(13) 0.78210(10) 0.0271(4) Uani 1 1 d . . . . .
H56 H -0.016964 0.931496 0.775085 0.033 Uiso 1 1 calc R . . . .
C57 C 0.09631(18) 0.91071(13) 0.84289(10) 0.0298(4) Uani 1 1 d . . . . .
C58 C 0.18546(18) 0.88097(13) 0.85382(9) 0.0280(4) Uani 1 1 d . . . . .
H58 H 0.222473 0.882738 0.895297 0.034 Uiso 1 1 calc R . . . .
C59 C 0.22127(16) 0.84858(11) 0.80469(9) 0.0227(4) Uani 1 1 d . . . . .
C60 C 0.15736(15) 0.84429(11) 0.74532(8) 0.0198(3) Uani 1 1 d . . . . .
C61 C 0.0652(2) 0.94941(16) 0.89934(11) 0.0391(5) Uani 1 1 d . . . . .
C62 C -0.0473(3) 0.9629(2) 0.88128(14) 0.0583(9) Uani 1 1 d . . . . .
H62A H -0.069680 0.979001 0.918850 0.088 Uiso 1 1 calc GR . . . .
H62B H -0.104618 0.913874 0.856199 0.088 Uiso 1 1 calc GR . . . .
H62C H -0.040076 1.004509 0.857150 0.088 Uiso 1 1 calc GR . . . .
C63 C 0.1579(3) 1.0282(2) 0.92912(16) 0.0617(9) Uani 1 1 d . . . . .
H63A H 0.160250 1.063816 0.899881 0.093 Uiso 1 1 calc GR . . . .
H63B H 0.230631 1.019674 0.939830 0.093 Uiso 1 1 calc GR . . . .
H63C H 0.142343 1.051825 0.966824 0.093 Uiso 1 1 calc GR . . . .
C64 C 0.0554(3) 0.8956(2) 0.94696(14) 0.0605(8) Uani 1 1 d . . . . .
H64A H 0.127986 0.888119 0.961646 0.091 Uiso 1 1 calc GR . . . .
H64B H -0.002381 0.844202 0.927317 0.091 Uiso 1 1 calc GR . . . .
H64C H 0.034219 0.920151 0.982179 0.091 Uiso 1 1 calc GR . . . .
C65 C -0.06015(18) 0.79902(15) 0.62912(10) 0.0340(5) Uani 1 1 d . . . . .
H65A H -0.124289 0.789378 0.647906 0.051 Uiso 1 1 calc GR . . . .
H65B H -0.027543 0.756747 0.632560 0.051 Uiso 1 1 calc GR . . . .
H65C H -0.085727 0.800064 0.585249 0.051 Uiso 1 1 calc GR . . . .
C66 C -0.0206(2) 0.94485(16) 0.65799(12) 0.0363(5) Uani 1 1 d . . . . .
H66A H 0.038733 0.996013 0.676016 0.054 Uiso 1 1 calc GR . . . .
H66B H -0.079631 0.938315 0.680471 0.054 Uiso 1 1 calc GR . . . .
H66C H -0.052979 0.942710 0.614205 0.054 Uiso 1 1 calc GR . . . .
C67 C 0.2641(3) 0.99402(17) 0.51492(13) 0.0504(7) Uani 1 1 d D U . . .
C68 C 0.2992(6) 0.9521(3) 0.4646(2) 0.0613(15) Uani 0.595(6) 1 d D U P D 1
H68A H 0.237388 0.903555 0.442589 0.092 Uiso 0.595(6) 1 calc GR . P D 1
H68B H 0.365492 0.938665 0.482865 0.092 Uiso 0.595(6) 1 calc GR . P D 1
H68C H 0.317909 0.986416 0.435436 0.092 Uiso 0.595(6) 1 calc GR . P D 1
C69 C 0.1792(4) 1.0312(4) 0.4948(3) 0.0523(14) Uani 0.595(6) 1 d D U P D 1
H69A H 0.203565 1.064792 0.466025 0.078 Uiso 0.595(6) 1 calc GR . P D 1
H69B H 0.170731 1.063370 0.531009 0.078 Uiso 0.595(6) 1 calc GR . P D 1
H69C H 0.106879 0.990060 0.473826 0.078 Uiso 0.595(6) 1 calc GR . P D 1
C70 C 0.3805(4) 1.0704(3) 0.5494(2) 0.0554(14) Uani 0.595(6) 1 d D U P D 1
H70A H 0.394753 1.107141 0.521352 0.083 Uiso 0.595(6) 1 calc GR . P D 1
H70B H 0.444576 1.051466 0.559553 0.083 Uiso 0.595(6) 1 calc GR . P D 1
H70C H 0.370704 1.097662 0.587569 0.083 Uiso 0.595(6) 1 calc GR . P D 1
C71 C 0.46293(16) 0.82154(11) 0.63574(9) 0.0215(4) Uani 1 1 d . . . . .
C72 C 0.43203(18) 0.75957(12) 0.58343(10) 0.0274(4) Uani 1 1 d . . . . .
C73 C 0.5159(2) 0.74825(14) 0.55530(11) 0.0351(5) Uani 1 1 d . . . . .
H73 H 0.496289 0.705984 0.520639 0.042 Uiso 1 1 calc R . . . .
C74 C 0.6266(2) 0.79755(15) 0.57715(12) 0.0360(5) Uani 1 1 d . . . . .
H74 H 0.682347 0.789398 0.557363 0.043 Uiso 1 1 calc R . . . .
C75 C 0.65582(18) 0.85838(14) 0.62758(11) 0.0330(5) Uani 1 1 d . . . . .
H75 H 0.731959 0.892280 0.642017 0.040 Uiso 1 1 calc R . . . .
C76 C 0.57597(17) 0.87171(12) 0.65830(10) 0.0263(4) Uani 1 1 d . . . . .
C77 C 0.61098(19) 0.93932(15) 0.71403(11) 0.0365(5) Uani 1 1 d . . . . .
H77 H 0.550645 0.927728 0.736899 0.044 Uiso 1 1 calc R . . . .
C78 C 0.7195(4) 0.9463(3) 0.7588(2) 0.0855(14) Uani 1 1 d . . . . .
H78A H 0.712974 0.895908 0.771584 0.128 Uiso 1 1 calc GR . . . .
H78B H 0.734683 0.987844 0.795324 0.128 Uiso 1 1 calc GR . . . .
H78C H 0.781495 0.959866 0.738483 0.128 Uiso 1 1 calc GR . . . .
C79 C 0.6174(5) 1.0173(2) 0.6944(2) 0.0910(14) Uani 1 1 d . U . . .
H79A H 0.632708 1.058508 0.731166 0.137 Uiso 1 1 calc GR . . . .
H79B H 0.545490 1.011733 0.666102 0.137 Uiso 1 1 calc GR . . . .
H79C H 0.677998 1.031820 0.673296 0.137 Uiso 1 1 calc GR . . . .
C80 C 0.3105(2) 0.70553(14) 0.55548(11) 0.0346(5) Uani 1 1 d . . . . .
H80 H 0.262863 0.721358 0.581491 0.042 Uiso 1 1 calc R . . . .
C81 C 0.2983(2) 0.61933(15) 0.55613(13) 0.0435(6) Uani 1 1 d . . . . .
H81A H 0.342509 0.601890 0.529850 0.065 Uiso 1 1 calc GR . . . .
H81B H 0.218746 0.586646 0.540228 0.065 Uiso 1 1 calc GR . . . .
H81C H 0.325679 0.614036 0.598728 0.065 Uiso 1 1 calc GR . . . .
C82 C 0.2681(2) 0.71623(18) 0.48952(13) 0.0476(6) Uani 1 1 d . . . . .
H82A H 0.277934 0.772124 0.490259 0.071 Uiso 1 1 calc GR . . . .
H82B H 0.188082 0.684793 0.473564 0.071 Uiso 1 1 calc GR . . . .
H82C H 0.311213 0.698609 0.462575 0.071 Uiso 1 1 calc GR . . . .
C83 C 0.36706(19) 0.81619(14) 0.86719(9) 0.0290(4) Uani 1 1 d . . . . .
C84 C 0.4679(2) 0.87579(16) 0.90123(10) 0.0371(5) Uani 1 1 d . . . . .
C85 C 0.5146(3) 0.8694(2) 0.96131(12) 0.0525(7) Uani 1 1 d . . . . .
H85 H 0.582449 0.909066 0.985215 0.063 Uiso 1 1 calc R . . . .
C86 C 0.4652(3) 0.8073(2) 0.98680(12) 0.0613(9) Uani 1 1 d . . . . .
H86 H 0.497746 0.805279 1.028131 0.074 Uiso 1 1 calc R . . . .
C87 C 0.3703(3) 0.7491(2) 0.95291(12) 0.0557(8) Uani 1 1 d . . . . .
H87 H 0.337800 0.705879 0.970572 0.067 Uiso 1 1 calc R . . . .
C88 C 0.3187(2) 0.75126(16) 0.89215(11) 0.0406(5) Uani 1 1 d . . . . .
C89 C 0.2134(3) 0.68306(18) 0.85668(13) 0.0530(7) Uani 1 1 d . . . . .
H89 H 0.195583 0.689633 0.812739 0.064 Uiso 1 1 calc R . . . .
C90 C 0.1114(4) 0.6833(2) 0.8824(2) 0.0724(10) Uani 1 1 d . . . . .
H90A H 0.124964 0.674406 0.924866 0.109 Uiso 1 1 calc GR . . . .
H90B H 0.044061 0.641202 0.856234 0.109 Uiso 1 1 calc GR . . . .
H90C H 0.099981 0.734470 0.882457 0.109 Uiso 1 1 calc GR . . . .
C91 C 0.2323(4) 0.6031(2) 0.85591(16) 0.0644(9) Uani 1 1 d . . . . .
H91A H 0.300795 0.604969 0.842271 0.097 Uiso 1 1 calc GR . . . .
H91B H 0.167586 0.561387 0.827241 0.097 Uiso 1 1 calc GR . . . .
H91C H 0.240693 0.591957 0.897744 0.097 Uiso 1 1 calc GR . . . .
C92 C 0.5229(2) 0.94579(18) 0.87495(12) 0.0445(6) Uani 1 1 d . . . . .
H92 H 0.512744 0.925856 0.829736 0.053 Uiso 1 1 calc R . . . .
C93 C 0.4693(4) 1.0087(2) 0.8801(3) 0.0839(13) Uani 1 1 d . . . . .
H93A H 0.388208 0.985468 0.860889 0.126 Uiso 1 1 calc GR . . . .
H93B H 0.503044 1.049926 0.858896 0.126 Uiso 1 1 calc GR . . . .
H93C H 0.481635 1.031907 0.924013 0.126 Uiso 1 1 calc GR . . . .
C94 C 0.6495(3) 0.9831(3) 0.9042(3) 0.0920(15) Uani 1 1 d . . . . .
H94A H 0.662338 1.013707 0.945953 0.138 Uiso 1 1 calc GR . . . .
H94B H 0.683836 1.018017 0.878584 0.138 Uiso 1 1 calc GR . . . .
H94C H 0.683471 0.941385 0.906691 0.138 Uiso 1 1 calc GR . . . .
C95 C 0.5605(9) 1.1999(7) 0.6401(4) 0.100(3) Uani 0.5 1 d D U P . .
H95A H 0.502038 1.148071 0.632275 0.150 Uiso 0.5 1 calc GR . P . .
H95B H 0.629898 1.192913 0.632512 0.150 Uiso 0.5 1 calc GR . P . .
H95C H 0.535032 1.231869 0.612424 0.150 Uiso 0.5 1 calc GR . P . .
C96 C 0.5827(5) 1.2407(5) 0.7061(3) 0.0719(15) Uani 0.5 1 d D U P . .
H96A H 0.604595 1.206322 0.733423 0.086 Uiso 0.5 1 calc R . P . .
H96B H 0.647860 1.289902 0.714645 0.086 Uiso 0.5 1 calc R . P . .
C97 C 0.4881(6) 1.2609(4) 0.7231(4) 0.0760(14) Uani 0.5 1 d D U P . .
H97A H 0.519758 1.298457 0.763693 0.091 Uiso 0.5 1 calc R . P . .
H97B H 0.463343 1.290681 0.692572 0.091 Uiso 0.5 1 calc R . P . .
C98 C 0.3865(6) 1.2021(5) 0.7283(4) 0.0879(16) Uani 0.5 1 d D U P . .
H98A H 0.345430 1.171015 0.685970 0.105 Uiso 0.5 1 calc R . P . .
H98B H 0.338343 1.230934 0.742482 0.105 Uiso 0.5 1 calc R . P . .
C99 C 0.3953(7) 1.1462(5) 0.7684(5) 0.0965(19) Uani 0.5 1 d D U P . .
H99A H 0.429015 1.176225 0.811665 0.116 Uiso 0.5 1 calc R . P . .
H99B H 0.447915 1.119793 0.756838 0.116 Uiso 0.5 1 calc R . P . .
C100 C 0.2860(7) 1.0833(6) 0.7663(5) 0.100(3) Uani 0.5 1 d D U P . .
H10A H 0.251614 1.102278 0.797728 0.150 Uiso 0.5 1 calc GR . P . .
H10B H 0.301197 1.035288 0.774828 0.150 Uiso 0.5 1 calc GR . P . .
H10C H 0.234473 1.071465 0.725117 0.150 Uiso 0.5 1 calc GR . P . .
C15A C -0.0047(6) 0.1339(3) 0.7295(5) 0.097(3) Uani 0.491(7) 1 d D U P A 2
H15D H -0.076665 0.090857 0.720727 0.145 Uiso 0.491(7) 1 calc GR . P A 2
H15E H 0.049337 0.126763 0.763832 0.145 Uiso 0.491(7) 1 calc GR . P A 2
H15F H 0.024738 0.133352 0.692444 0.145 Uiso 0.491(7) 1 calc GR . P A 2
C16A C -0.1135(7) 0.2237(5) 0.6996(4) 0.082(3) Uani 0.491(7) 1 d D U P A 2
H16D H -0.089817 0.229804 0.661171 0.123 Uiso 0.491(7) 1 calc GR . P A 2
H16E H -0.126118 0.271975 0.717030 0.123 Uiso 0.491(7) 1 calc GR . P A 2
H16F H -0.183567 0.178845 0.690541 0.123 Uiso 0.491(7) 1 calc GR . P A 2
C17A C -0.0717(7) 0.2059(6) 0.8075(3) 0.100(3) Uani 0.491(7) 1 d D U P A 2
H17D H -0.147609 0.166798 0.796217 0.150 Uiso 0.491(7) 1 calc GR . P A 2
H17E H -0.075045 0.258032 0.823395 0.150 Uiso 0.491(7) 1 calc GR . P A 2
H17F H -0.022592 0.191076 0.839520 0.150 Uiso 0.491(7) 1 calc GR . P A 2
C30A C 0.6154(15) 0.5115(15) 0.6452(8) 0.036(4) Uani 0.449(9) 1 d . . P B 2
H30A H 0.564358 0.469933 0.661105 0.043 Uiso 0.449(9) 1 calc R . P B 2
C31A C 0.5327(9) 0.5386(5) 0.5963(3) 0.072(3) Uani 0.449(9) 1 d . . P B 2
H31D H 0.481231 0.556523 0.616781 0.107 Uiso 0.449(9) 1 calc GR . P B 2
H31E H 0.488985 0.493944 0.561744 0.107 Uiso 0.449(9) 1 calc GR . P B 2
H31F H 0.577154 0.581962 0.580485 0.107 Uiso 0.449(9) 1 calc GR . P B 2
C32A C 0.6758(8) 0.4683(6) 0.6091(5) 0.076(3) Uani 0.449(9) 1 d . U P B 2
H32D H 0.728016 0.505839 0.592146 0.114 Uiso 0.449(9) 1 calc GR . P B 2
H32E H 0.620359 0.427241 0.575068 0.114 Uiso 0.449(9) 1 calc GR . P B 2
H32F H 0.717942 0.443843 0.636885 0.114 Uiso 0.449(9) 1 calc GR . P B 2
C45A C 0.2880(10) 0.3531(7) 0.5905(5) 0.052(3) Uani 0.427(19) 1 d D U P C 2
H45A H 0.342067 0.375550 0.632367 0.062 Uiso 0.427(19) 1 calc R . P C 2
C46A C 0.2417(12) 0.2639(7) 0.5836(5) 0.063(3) Uani 0.427(19) 1 d D U P C 2
H46D H 0.206799 0.251470 0.617627 0.094 Uiso 0.427(19) 1 calc GR . P C 2
H46E H 0.303204 0.242094 0.584765 0.094 Uiso 0.427(19) 1 calc GR . P C 2
H46F H 0.185111 0.240729 0.543862 0.094 Uiso 0.427(19) 1 calc GR . P C 2
C47A C 0.3534(7) 0.3733(8) 0.5415(5) 0.061(3) Uani 0.427(19) 1 d D U P C 2
H47D H 0.305198 0.345353 0.500201 0.091 Uiso 0.427(19) 1 calc GR . P C 2
H47E H 0.420423 0.357073 0.549563 0.091 Uiso 0.427(19) 1 calc GR . P C 2
H47F H 0.376520 0.430377 0.543463 0.091 Uiso 0.427(19) 1 calc GR . P C 2
C68A C 0.3681(5) 1.0038(5) 0.4959(4) 0.0544(19) Uani 0.405(6) 1 d D U P D 2
H68D H 0.371477 1.036253 0.464345 0.082 Uiso 0.405(6) 1 calc GR . P D 2
H68E H 0.370635 0.951903 0.478574 0.082 Uiso 0.405(6) 1 calc GR . P D 2
H68F H 0.432475 1.029869 0.531920 0.082 Uiso 0.405(6) 1 calc GR . P D 2
C69A C 0.2276(7) 1.0653(4) 0.5244(3) 0.0456(17) Uani 0.405(6) 1 d D U P D 2
H69D H 0.272611 1.100334 0.564235 0.068 Uiso 0.405(6) 1 calc GR . P D 2
H69E H 0.147720 1.048540 0.524514 0.068 Uiso 0.405(6) 1 calc GR . P D 2
H69F H 0.238609 1.093568 0.490736 0.068 Uiso 0.405(6) 1 calc GR . P D 2
C70A C 0.1625(6) 0.9361(4) 0.4526(3) 0.0555(19) Uani 0.405(6) 1 d D U P D 2
H70D H 0.164639 0.962299 0.417230 0.083 Uiso 0.405(6) 1 calc GR . P D 2
H70E H 0.088817 0.926627 0.461808 0.083 Uiso 0.405(6) 1 calc GR . P D 2
H70F H 0.174989 0.885547 0.442335 0.083 Uiso 0.405(6) 1 calc GR . P D 2

loop_
_atom_site_aniso_label
_atom_site_aniso_U_11
_atom_site_aniso_U_22
_atom_site_aniso_U_33
_atom_site_aniso_U_23
_atom_site_aniso_U_13
_atom_site_aniso_U_12
Cu1 0.02665(16) 0.02242(15) 0.02997(16) 0.01111(11) 0.00903(12) 0.01278(12)
K1 0.0396(3) 0.0495(3) 0.0651(4) 0.0397(3) 0.0255(2) 0.0285(2)
Al1 0.0217(3) 0.0200(3) 0.0219(3) 0.0065(2) 0.0032(2) 0.0093(2)
Al2 0.0206(3) 0.0209(3) 0.0200(2) 0.00777(19) 0.00568(19) 0.0104(2)
O1 0.0202(6) 0.0211(6) 0.0249(6) 0.0084(5) 0.0037(5) 0.0065(5)
O2 0.0203(6) 0.0217(6) 0.0184(6) 0.0068(5) 0.0070(5) 0.0104(5)
N1 0.0240(8) 0.0263(8) 0.0249(8) 0.0122(6) 0.0072(6) 0.0123(6)
N2 0.0248(8) 0.0235(8) 0.0266(8) 0.0037(6) 0.0003(6) 0.0091(6)
N3 0.0190(7) 0.0244(7) 0.0228(7) 0.0102(6) 0.0068(6) 0.0117(6)
N4 0.0247(8) 0.0321(8) 0.0187(7) 0.0078(6) 0.0038(6) 0.0149(7)
C1 0.0219(9) 0.0259(9) 0.0245(9) 0.0091(7) 0.0034(7) 0.0098(7)
C2 0.0258(9) 0.0259(9) 0.0245(9) 0.0104(7) 0.0059(7) 0.0110(7)
C3 0.0262(10) 0.0378(11) 0.0322(10) 0.0177(9) 0.0111(8) 0.0162(8)
C4 0.0301(11) 0.0419(12) 0.0342(11) 0.0196(9) 0.0079(8) 0.0204(9)
C5 0.0341(11) 0.0383(11) 0.0344(11) 0.0224(9) 0.0098(9) 0.0168(9)
C6 0.0284(10) 0.0299(10) 0.0283(10) 0.0138(8) 0.0082(8) 0.0116(8)
C7 0.0282(10) 0.0361(11) 0.0348(11) 0.0193(9) 0.0105(8) 0.0116(8)
C8 0.0260(10) 0.0284(10) 0.0397(11) 0.0141(9) 0.0073(8) 0.0082(8)
C9 0.0367(13) 0.0307(11) 0.0627(16) 0.0240(11) 0.0062(11) 0.0019(10)
C10 0.0369(13) 0.0307(12) 0.0729(19) 0.0169(12) -0.0054(13) -0.0043(10)
C11 0.0336(12) 0.0280(11) 0.0515(14) 0.0076(10) -0.0094(10) 0.0004(9)
C12 0.0276(10) 0.0203(9) 0.0353(11) 0.0057(8) 0.0019(8) 0.0083(8)
C13 0.0212(9) 0.0205(9) 0.0334(10) 0.0061(7) 0.0043(7) 0.0041(7)
C14 0.0472(16) 0.0439(16) 0.114(3) 0.0307(17) -0.0112(17) -0.0163(14)
C15 0.063(4) 0.059(3) 0.103(4) 0.042(3) 0.000(3) -0.015(3)
C16 0.071(4) 0.045(3) 0.100(4) 0.021(3) -0.014(3) -0.005(3)
C17 0.037(3) 0.061(4) 0.133(7) 0.039(5) 0.007(5) -0.006(3)
C18 0.0383(12) 0.0485(13) 0.0373(12) 0.0147(10) 0.0150(10) 0.0151(11)
C19 0.0413(13) 0.0466(13) 0.0490(14) 0.0323(11) 0.0159(11) 0.0139(11)
C20 0.0339(12) 0.0590(15) 0.0473(14) 0.0322(12) 0.0123(10) 0.0279(11)
C21 0.0393(14) 0.097(3) 0.075(2) 0.0565(19) 0.0262(14) 0.0425(16)
C22 0.0389(14) 0.076(2) 0.0505(16) 0.0275(14) 0.0008(12) 0.0252(14)
C23 0.0574(17) 0.0632(18) 0.0658(18) 0.0326(15) 0.0182(14) 0.0431(15)
C24 0.0238(9) 0.0277(9) 0.0270(9) 0.0139(7) 0.0073(7) 0.0142(8)
C25 0.0288(10) 0.0325(10) 0.0289(10) 0.0137(8) 0.0080(8) 0.0109(8)
C26 0.0304(11) 0.0357(11) 0.0407(12) 0.0141(9) 0.0066(9) 0.0071(9)
C27 0.0293(11) 0.0449(13) 0.0504(14) 0.0251(11) 0.0164(10) 0.0108(10)
C28 0.0359(12) 0.0494(13) 0.0415(12) 0.0252(10) 0.0218(10) 0.0224(10)
C29 0.0316(10) 0.0359(11) 0.0307(10) 0.0165(9) 0.0126(8) 0.0194(9)
C30 0.060(7) 0.036(5) 0.018(4) -0.002(3) 0.010(3) 0.011(3)
C31 0.126(8) 0.088(5) 0.031(3) 0.008(3) 0.021(4) 0.005(5)
C32 0.087(5) 0.058(4) 0.095(6) -0.022(4) -0.020(4) 0.045(4)
C33 0.0392(12) 0.0356(11) 0.0304(11) 0.0041(9) 0.0115(9) 0.0043(9)
C34 0.0565(17) 0.0445(14) 0.0494(15) 0.0007(12) 0.0185(13) 0.0172(12)
C35 0.071(2) 0.0624(18) 0.0305(12) 0.0127(12) 0.0083(12) 0.0197(15)
C36 0.0253(9) 0.0315(10) 0.0253(10) 0.0022(8) -0.0004(8) 0.0099(8)
C37 0.0429(14) 0.0585(16) 0.0339(13) -0.0119(11) -0.0061(10) 0.0240(12)
C38 0.0534(16) 0.0659(18) 0.0302(12) -0.0094(12) -0.0047(11) 0.0183(14)
C39 0.0485(15) 0.0500(15) 0.0336(12) 0.0041(11) -0.0163(11) 0.0068(12)
C40 0.0347(12) 0.0413(13) 0.0477(14) 0.0087(11) -0.0120(10) 0.0121(10)
C41 0.0249(10) 0.0293(10) 0.0359(11) 0.0069(8) -0.0024(8) 0.0075(8)
C42 0.0268(11) 0.0448(13) 0.0461(13) 0.0025(10) 0.0021(9) 0.0191(10)
C43 0.0580(19) 0.0633(19) 0.078(2) 0.0163(17) 0.0317(17) 0.0277(16)
C44 0.0373(13) 0.0403(13) 0.0708(19) 0.0030(12) 0.0001(12) 0.0193(11)
C45 0.061(4) 0.059(5) 0.044(3) -0.011(3) 0.002(3) 0.039(4)
C46 0.092(6) 0.064(5) 0.090(5) 0.008(4) 0.022(5) 0.049(5)
C47 0.068(4) 0.086(6) 0.066(4) -0.013(4) 0.017(3) 0.037(4)
C48 0.0208(8) 0.0214(8) 0.0170(8) 0.0077(6) 0.0044(6) 0.0085(7)
C49 0.0193(8) 0.0208(8) 0.0218(8) 0.0069(7) 0.0057(6) 0.0093(7)
C50 0.0272(9) 0.0311(10) 0.0281(9) 0.0153(8) 0.0131(8) 0.0152(8)
C51 0.0358(11) 0.0343(10) 0.0274(10) 0.0162(8) 0.0119(8) 0.0195(9)
C52 0.0294(10) 0.0354(10) 0.0279(10) 0.0150(8) 0.0081(8) 0.0209(8)
C53 0.0207(8) 0.0272(9) 0.0213(8) 0.0068(7) 0.0043(7) 0.0114(7)
C54 0.0193(8) 0.0337(10) 0.0232(9) 0.0087(7) 0.0038(7) 0.0124(8)
C55 0.0179(8) 0.0262(9) 0.0234(9) 0.0049(7) 0.0041(7) 0.0082(7)
C56 0.0211(9) 0.0338(10) 0.0284(10) 0.0034(8) 0.0065(7) 0.0130(8)
C57 0.0264(10) 0.0372(11) 0.0245(10) -0.0007(8) 0.0067(8) 0.0117(8)
C58 0.0283(10) 0.0369(11) 0.0188(9) 0.0022(8) 0.0040(7) 0.0135(8)
C59 0.0214(9) 0.0259(9) 0.0219(9) 0.0062(7) 0.0049(7) 0.0091(7)
C60 0.0183(8) 0.0231(8) 0.0199(8) 0.0051(6) 0.0071(7) 0.0077(7)
C61 0.0318(11) 0.0541(14) 0.0299(11) -0.0068(10) 0.0068(9) 0.0196(10)
C62 0.0437(15) 0.093(2) 0.0396(14) -0.0135(14) 0.0095(11) 0.0373(16)
C63 0.0481(16) 0.0659(19) 0.0549(17) -0.0260(15) 0.0094(13) 0.0148(14)
C64 0.070(2) 0.086(2) 0.0368(14) 0.0073(14) 0.0274(14) 0.0353(18)
C65 0.0221(9) 0.0454(12) 0.0263(10) 0.0067(9) -0.0001(8) 0.0035(9)
C66 0.0314(11) 0.0512(13) 0.0429(12) 0.0216(10) 0.0155(9) 0.0285(10)
C67 0.0726(17) 0.0639(16) 0.0512(14) 0.0425(13) 0.0380(13) 0.0478(14)
C68 0.089(4) 0.085(4) 0.043(3) 0.042(3) 0.039(3) 0.051(3)
C69 0.050(3) 0.073(4) 0.058(3) 0.051(3) 0.021(2) 0.034(3)
C70 0.047(3) 0.059(3) 0.068(3) 0.046(2) 0.012(2) 0.015(2)
C71 0.0204(8) 0.0251(9) 0.0265(9) 0.0137(7) 0.0092(7) 0.0128(7)
C72 0.0271(10) 0.0298(10) 0.0310(10) 0.0096(8) 0.0113(8) 0.0137(8)
C73 0.0401(12) 0.0382(11) 0.0386(12) 0.0102(9) 0.0207(10) 0.0218(10)
C74 0.0336(11) 0.0464(13) 0.0465(13) 0.0238(10) 0.0252(10) 0.0242(10)
C75 0.0213(9) 0.0438(12) 0.0440(12) 0.0247(10) 0.0143(8) 0.0147(9)
C76 0.0207(9) 0.0306(10) 0.0329(10) 0.0167(8) 0.0082(7) 0.0106(8)
C77 0.0253(10) 0.0430(12) 0.0351(11) 0.0075(9) 0.0065(8) 0.0035(9)
C78 0.067(2) 0.083(3) 0.077(3) -0.019(2) -0.034(2) 0.033(2)
C79 0.135(4) 0.0497(18) 0.074(2) -0.0040(17) -0.008(2) 0.040(2)
C80 0.0316(11) 0.0357(11) 0.0347(11) 0.0005(9) 0.0102(9) 0.0105(9)
C81 0.0462(14) 0.0339(12) 0.0456(14) 0.0023(10) 0.0151(11) 0.0065(10)
C82 0.0406(14) 0.0505(15) 0.0430(14) 0.0036(11) 0.0012(11) 0.0111(11)
C83 0.0338(11) 0.0411(11) 0.0183(9) 0.0076(8) 0.0039(8) 0.0226(9)
C84 0.0357(12) 0.0512(14) 0.0248(10) 0.0004(9) 0.0008(9) 0.0230(10)
C85 0.0489(15) 0.076(2) 0.0283(12) -0.0020(12) -0.0092(11) 0.0320(15)
C86 0.088(2) 0.081(2) 0.0237(12) 0.0154(13) -0.0017(13) 0.050(2)
C87 0.089(2) 0.0604(17) 0.0280(12) 0.0214(12) 0.0100(13) 0.0373(17)
C88 0.0587(15) 0.0466(13) 0.0256(11) 0.0153(9) 0.0108(10) 0.0273(12)
C89 0.073(2) 0.0493(15) 0.0347(13) 0.0221(11) 0.0154(13) 0.0106(14)
C90 0.074(2) 0.058(2) 0.090(3) 0.0280(19) 0.030(2) 0.0170(18)
C91 0.103(3) 0.0510(17) 0.0471(16) 0.0143(13) 0.0364(18) 0.0245(18)
C92 0.0365(13) 0.0549(15) 0.0300(11) -0.0041(10) 0.0038(9) 0.0062(11)
C93 0.069(2) 0.057(2) 0.138(4) 0.037(2) 0.043(3) 0.0197(18)
C94 0.0401(18) 0.100(3) 0.117(4) 0.022(3) 0.005(2) 0.006(2)
C95 0.097(5) 0.106(5) 0.098(5) 0.022(4) 0.007(4) 0.045(4)
C96 0.066(3) 0.077(3) 0.077(3) 0.023(3) 0.003(3) 0.037(3)
C97 0.066(3) 0.081(3) 0.081(3) 0.020(3) 0.002(2) 0.034(2)
C98 0.076(3) 0.083(3) 0.097(3) 0.018(3) 0.000(3) 0.031(3)
C99 0.083(3) 0.087(3) 0.105(4) 0.020(3) -0.009(3) 0.029(3)
C100 0.061(4) 0.086(4) 0.122(5) 0.052(4) -0.019(4) -0.006(4)
C15A 0.065(4) 0.030(3) 0.164(8) -0.008(4) 0.020(5) -0.011(3)
C16A 0.043(4) 0.057(4) 0.116(7) 0.019(5) 0.003(5) -0.017(3)
C17A 0.054(4) 0.098(6) 0.106(6) -0.009(5) 0.037(4) -0.035(4)
C30A 0.033(5) 0.038(7) 0.051(9) 0.017(5) 0.025(5) 0.020(5)
C31A 0.103(7) 0.063(4) 0.033(3) 0.008(3) -0.016(4) 0.025(4)
C32A 0.074(4) 0.071(4) 0.083(5) -0.015(3) 0.039(4) 0.025(3)
C45A 0.055(5) 0.058(5) 0.040(4) -0.010(4) -0.003(3) 0.034(4)
C46A 0.068(6) 0.063(6) 0.065(5) 0.007(4) 0.007(4) 0.043(5)
C47A 0.056(4) 0.069(6) 0.057(5) -0.011(4) 0.011(3) 0.033(4)
C68A 0.065(4) 0.070(4) 0.064(4) 0.054(4) 0.038(3) 0.043(4)
C69A 0.068(5) 0.046(4) 0.049(4) 0.033(3) 0.032(3) 0.035(3)
C70A 0.086(5) 0.059(4) 0.029(3) 0.026(3) 0.010(3) 0.031(4)

_geom_special_details            
;
 All esds (except the esd in the dihedral angle between two l.s. planes)
 are estimated using the full covariance matrix.  The cell esds are taken
 into account individually in the estimation of esds in distances, angles
 and torsion angles; correlations between esds in cell parameters are only
 used when they are defined by crystal symmetry.  An approximate (isotropic)
 treatment of cell esds is used for estimating esds involving l.s. planes.
;
loop_
_geom_bond_atom_site_label_1
_geom_bond_atom_site_label_2
_geom_bond_distance
_geom_bond_site_symmetry_2
_geom_bond_publ_flag
Cu1 K1 3.0669(6) . ?
Cu1 Al1 2.4075(6) . ?
Cu1 Al2 2.4076(6) . ?
K1 C24 3.1107(19) . ?
K1 C25 3.162(2) . ?
K1 C26 3.251(2) . ?
K1 C27 3.279(3) . ?
K1 C28 3.173(2) . ?
K1 C29 3.090(2) . ?
K1 C71 3.1688(18) . ?
K1 C72 3.283(2) . ?
K1 C74 3.241(2) . ?
K1 C75 3.141(2) . ?
K1 C76 3.103(2) . ?
Al1 O1 2.0426(15) . ?
Al1 N1 1.9435(17) . ?
Al1 N2 1.9262(18) . ?
Al2 O2 2.0835(14) . ?
Al2 N3 1.9311(17) . ?
Al2 N4 1.9211(17) . ?
O1 C1 1.401(2) . ?
O1 C13 1.409(2) . ?
O2 C48 1.406(2) . ?
O2 C60 1.408(2) . ?
N1 C2 1.393(2) . ?
N1 C24 1.426(3) . ?
N2 C12 1.388(3) . ?
N2 C36 1.435(3) . ?
N3 C49 1.386(2) . ?
N3 C71 1.423(2) . ?
N4 C59 1.379(3) . ?
N4 C83 1.437(2) . ?
C1 C2 1.387(3) . ?
C1 C6 1.380(3) . ?
C2 C3 1.404(3) . ?
C3 C4 1.398(3) . ?
C4 C5 1.404(3) . ?
C4 C20 1.539(3) . ?
C5 C6 1.400(3) . ?
C6 C7 1.540(3) . ?
C7 C8 1.535(3) . ?
C7 C18 1.539(3) . ?
C7 C19 1.535(3) . ?
C8 C9 1.399(3) . ?
C8 C13 1.367(3) . ?
C9 C10 1.390(4) . ?
C10 C11 1.402(4) . ?
C10 C14 1.540(4) . ?
C11 C12 1.406(3) . ?
C12 C13 1.391(3) . ?
C14 C15 1.506(5) . ?
C14 C16 1.650(6) . ?
C14 C17 1.466(6) . ?
C14 C15A 1.450(5) . ?
C14 C16A 1.531(6) . ?
C14 C17A 1.630(6) . ?
C20 C21 1.532(4) . ?
C20 C22 1.526(4) . ?
C20 C23 1.544(4) . ?
C24 C25 1.413(3) . ?
C24 C29 1.416(3) . ?
C25 C26 1.397(3) . ?
C25 C33 1.523(3) . ?
C26 C27 1.387(4) . ?
C27 C28 1.374(4) . ?
C28 C29 1.403(3) . ?
C29 C30 1.566(17) . ?
C29 C30A 1.43(2) . ?
C30 C31 1.520(16) . ?
C30 C32 1.504(19) . ?
C33 C34 1.528(4) . ?
C33 C35 1.533(4) . ?
C36 C37 1.406(3) . ?
C36 C41 1.406(3) . ?
C37 C38 1.404(4) . ?
C37 C45 1.585(9) . ?
C37 C45A 1.475(10) . ?
C38 C39 1.373(5) . ?
C39 C40 1.372(4) . ?
C40 C41 1.400(3) . ?
C41 C42 1.517(3) . ?
C42 C43 1.525(4) . ?
C42 C44 1.539(4) . ?
C45 C46 1.535(6) . ?
C45 C47 1.522(6) . ?
C48 C49 1.389(3) . ?
C48 C53 1.369(3) . ?
C49 C50 1.397(3) . ?
C50 C51 1.397(3) . ?
C51 C52 1.395(3) . ?
C51 C67 1.538(3) . ?
C52 C53 1.399(3) . ?
C53 C54 1.535(3) . ?
C54 C55 1.535(3) . ?
C54 C65 1.538(3) . ?
C54 C66 1.522(3) . ?
C55 C56 1.406(3) . ?
C55 C60 1.370(3) . ?
C56 C57 1.400(3) . ?
C57 C58 1.396(3) . ?
C57 C61 1.545(3) . ?
C58 C59 1.401(3) . ?
C59 C60 1.399(3) . ?
C61 C62 1.521(4) . ?
C61 C63 1.523(4) . ?
C61 C64 1.542(5) . ?
C67 C68 1.494(4) . ?
C67 C69 1.471(4) . ?
C67 C70 1.666(5) . ?
C67 C68A 1.451(5) . ?
C67 C69A 1.502(5) . ?
C67 C70A 1.682(5) . ?
C71 C72 1.412(3) . ?
C71 C76 1.411(3) . ?
C72 C73 1.403(3) . ?
C72 C80 1.525(3) . ?
C73 C74 1.383(4) . ?
C74 C75 1.374(4) . ?
C75 C76 1.403(3) . ?
C76 C77 1.518(3) . ?
C77 C78 1.507(4) . ?
C77 C79 1.520(5) . ?
C80 C81 1.525(4) . ?
C80 C82 1.533(4) . ?
C83 C84 1.408(3) . ?
C83 C88 1.403(4) . ?
C84 C85 1.399(3) . ?
C84 C92 1.515(4) . ?
C85 C86 1.376(5) . ?
C86 C87 1.352(5) . ?
C87 C88 1.405(3) . ?
C88 C89 1.518(4) . ?
C89 C90 1.534(5) . ?
C89 C91 1.536(5) . ?
C92 C93 1.499(5) . ?
C92 C94 1.528(5) . ?
C95 C96 1.496(7) . ?
C96 C97 1.472(6) . ?
C97 C98 1.456(6) . ?
C98 C99 1.457(7) . ?
C99 C100 1.511(7) . ?
C30A C31A 1.601(19) . ?
C30A C32A 1.520(17) . ?
C45A C46A 1.520(7) . ?
C45A C47A 1.533(7) . ?

loop_
_geom_angle_atom_site_label_1
_geom_angle_atom_site_label_2
_geom_angle_atom_site_label_3
_geom_angle
_geom_angle_site_symmetry_1
_geom_angle_site_symmetry_3
_geom_angle_publ_flag
Al1 Cu1 K1 92.312(19) . . ?
Al2 Cu1 K1 92.721(18) . . ?
Al2 Cu1 Al1 174.88(2) . . ?
Cu1 K1 C24 82.01(4) . . ?
Cu1 K1 C25 87.34(4) . . ?
Cu1 K1 C26 110.73(5) . . ?
Cu1 K1 C27 131.04(4) . . ?
Cu1 K1 C28 126.00(5) . . ?
Cu1 K1 C29 100.83(4) . . ?
Cu1 K1 C71 78.94(4) . . ?
Cu1 K1 C72 81.26(4) . . ?
Cu1 K1 C74 124.92(5) . . ?
Cu1 K1 C75 123.76(4) . . ?
Cu1 K1 C76 99.71(4) . . ?
C24 K1 C25 26.03(6) . . ?
C24 K1 C26 44.76(6) . . ?
C24 K1 C27 51.97(6) . . ?
C24 K1 C28 45.44(5) . . ?
C24 K1 C71 160.09(5) . . ?
C24 K1 C72 144.61(6) . . ?
C24 K1 C74 140.92(6) . . ?
C24 K1 C75 154.22(6) . . ?
C25 K1 C26 25.12(6) . . ?
C25 K1 C27 44.14(6) . . ?
C25 K1 C28 52.25(6) . . ?
C25 K1 C71 156.02(6) . . ?
C25 K1 C72 167.27(6) . . ?
C25 K1 C74 147.36(6) . . ?
C26 K1 C27 24.52(6) . . ?
C26 K1 C72 167.50(6) . . ?
C27 K1 C72 145.83(6) . . ?
C28 K1 C26 43.64(7) . . ?
C28 K1 C27 24.52(7) . . ?
C28 K1 C72 132.08(6) . . ?
C28 K1 C74 98.55(6) . . ?
C29 K1 C24 26.39(5) . . ?
C29 K1 C25 45.99(6) . . ?
C29 K1 C26 52.23(6) . . ?
C29 K1 C27 44.57(6) . . ?
C29 K1 C28 25.85(6) . . ?
C29 K1 C71 156.03(6) . . ?
C29 K1 C72 130.83(6) . . ?
C29 K1 C74 114.55(6) . . ?
C29 K1 C75 131.75(6) . . ?
C29 K1 C76 157.71(6) . . ?
C71 K1 C26 150.44(6) . . ?
C71 K1 C27 147.94(6) . . ?
C71 K1 C28 150.25(6) . . ?
C71 K1 C72 25.20(5) . . ?
C71 K1 C74 51.75(5) . . ?
C74 K1 C26 124.21(6) . . ?
C74 K1 C27 103.22(6) . . ?
C74 K1 C72 43.66(5) . . ?
C75 K1 C25 141.23(6) . . ?
C75 K1 C26 116.54(6) . . ?
C75 K1 C27 103.40(6) . . ?
C75 K1 C28 109.21(6) . . ?
C75 K1 C71 45.07(5) . . ?
C75 K1 C72 51.42(6) . . ?
C75 K1 C74 24.80(7) . . ?
C76 K1 C24 170.10(6) . . ?
C76 K1 C25 144.07(6) . . ?
C76 K1 C26 126.47(6) . . ?
C76 K1 C27 122.82(6) . . ?
C76 K1 C28 134.25(6) . . ?
C76 K1 C71 25.97(5) . . ?
C76 K1 C72 44.95(5) . . ?
C76 K1 C74 44.88(6) . . ?
C76 K1 C75 25.96(6) . . ?
Cu1 Al1 K1 50.443(14) . . ?
O1 Al1 Cu1 128.27(5) . . ?
O1 Al1 K1 141.45(4) . . ?
N1 Al1 Cu1 119.57(6) . . ?
N1 Al1 K1 74.44(5) . . ?
N1 Al1 O1 79.30(6) . . ?
N2 Al1 Cu1 111.79(6) . . ?
N2 Al1 K1 139.07(6) . . ?
N2 Al1 O1 79.46(7) . . ?
N2 Al1 N1 126.95(8) . . ?
Cu1 Al2 K1 50.191(14) . . ?
O2 Al2 Cu1 135.01(4) . . ?
O2 Al2 K1 148.81(4) . . ?
N3 Al2 Cu1 116.86(5) . . ?
N3 Al2 K1 75.35(5) . . ?
N3 Al2 O2 77.97(6) . . ?
N4 Al2 Cu1 112.78(6) . . ?
N4 Al2 K1 131.19(5) . . ?
N4 Al2 O2 78.60(6) . . ?
N4 Al2 N3 127.75(8) . . ?
C1 O1 Al1 114.62(11) . . ?
C1 O1 C13 110.97(15) . . ?
C13 O1 Al1 114.34(12) . . ?
C48 O2 Al2 114.22(11) . . ?
C48 O2 C60 111.30(14) . . ?
C60 O2 Al2 113.97(11) . . ?
C2 N1 Al1 117.03(13) . . ?
C2 N1 C24 114.37(16) . . ?
C24 N1 Al1 123.02(12) . . ?
C12 N2 Al1 117.65(14) . . ?
C12 N2 C36 115.48(17) . . ?
C36 N2 Al1 126.55(15) . . ?
C49 N3 Al2 119.41(12) . . ?
C49 N3 C71 115.00(15) . . ?
C71 N3 Al2 123.04(12) . . ?
C59 N4 Al2 119.07(13) . . ?
C59 N4 C83 115.06(16) . . ?
C83 N4 Al2 124.66(13) . . ?
C2 C1 O1 113.22(17) . . ?
C6 C1 O1 120.36(18) . . ?
C6 C1 C2 126.30(19) . . ?
N1 C2 C3 128.38(19) . . ?
C1 C2 N1 115.72(17) . . ?
C1 C2 C3 115.89(18) . . ?
C4 C3 C2 120.9(2) . . ?
C3 C4 C5 119.7(2) . . ?
C3 C4 C20 121.3(2) . . ?
C5 C4 C20 119.03(19) . . ?
C6 C5 C4 121.29(19) . . ?
C1 C6 C5 115.76(19) . . ?
C1 C6 C7 117.08(18) . . ?
C5 C6 C7 127.15(19) . . ?
C8 C7 C6 106.32(17) . . ?
C8 C7 C18 108.36(19) . . ?
C18 C7 C6 109.94(19) . . ?
C19 C7 C6 111.14(19) . . ?
C19 C7 C8 111.7(2) . . ?
C19 C7 C18 109.3(2) . . ?
C9 C8 C7 126.1(2) . . ?
C13 C8 C7 117.74(19) . . ?
C13 C8 C9 116.2(2) . . ?
C10 C9 C8 120.5(2) . . ?
C9 C10 C11 120.4(2) . . ?
C9 C10 C14 120.7(3) . . ?
C11 C10 C14 118.8(3) . . ?
C10 C11 C12 120.6(2) . . ?
N2 C12 C11 129.4(2) . . ?
N2 C12 C13 115.62(18) . . ?
C13 C12 C11 115.0(2) . . ?
C8 C13 O1 120.21(19) . . ?
C8 C13 C12 126.67(19) . . ?
C12 C13 O1 112.80(18) . . ?
C10 C14 C16 104.1(4) . . ?
C10 C14 C17A 108.0(4) . . ?
C15 C14 C10 112.9(4) . . ?
C15 C14 C16 101.5(4) . . ?
C17 C14 C10 111.5(4) . . ?
C17 C14 C15 118.5(5) . . ?
C17 C14 C16 106.4(4) . . ?
C15A C14 C10 110.8(4) . . ?
C15A C14 C16A 115.0(5) . . ?
C15A C14 C17A 107.2(5) . . ?
C16A C14 C10 112.7(4) . . ?
C16A C14 C17A 102.4(4) . . ?
C4 C20 C23 109.5(2) . . ?
C21 C20 C4 112.4(2) . . ?
C21 C20 C23 108.1(3) . . ?
C22 C20 C4 108.9(2) . . ?
C22 C20 C21 108.6(3) . . ?
C22 C20 C23 109.3(2) . . ?
N1 C24 K1 114.79(12) . . ?
C25 C24 K1 79.00(12) . . ?
C25 C24 N1 120.17(18) . . ?
C25 C24 C29 119.45(19) . . ?
C29 C24 K1 75.97(11) . . ?
C29 C24 N1 120.38(19) . . ?
C24 C25 K1 74.97(11) . . ?
C24 C25 C33 122.76(19) . . ?
C26 C25 K1 81.04(13) . . ?
C26 C25 C24 119.3(2) . . ?
C26 C25 C33 117.9(2) . . ?
C33 C25 K1 113.42(15) . . ?
C25 C26 K1 73.84(13) . . ?
C27 C26 K1 78.86(15) . . ?
C27 C26 C25 121.0(2) . . ?
C26 C27 K1 76.62(14) . . ?
C28 C27 K1 73.39(14) . . ?
C28 C27 C26 119.8(2) . . ?
C27 C28 K1 82.09(15) . . ?
C27 C28 C29 121.4(2) . . ?
C29 C28 K1 73.77(13) . . ?
C24 C29 K1 77.63(11) . . ?
C24 C29 C30 119.8(7) . . ?
C24 C29 C30A 123.0(8) . . ?
C28 C29 K1 80.38(13) . . ?
C28 C29 C24 118.9(2) . . ?
C28 C29 C30 121.3(7) . . ?
C28 C29 C30A 118.1(8) . . ?
C30 C29 K1 113.7(6) . . ?
C30A C29 K1 110.2(7) . . ?
C31 C30 C29 107.9(13) . . ?
C32 C30 C29 106.2(9) . . ?
C32 C30 C31 114.4(11) . . ?
C25 C33 C34 111.2(2) . . ?
C25 C33 C35 111.2(2) . . ?
C34 C33 C35 110.7(2) . . ?
C37 C36 N2 119.3(2) . . ?
C41 C36 N2 120.86(19) . . ?
C41 C36 C37 119.8(2) . . ?
C36 C37 C45 119.7(3) . . ?
C36 C37 C45A 123.5(4) . . ?
C38 C37 C36 119.2(3) . . ?
C38 C37 C45 119.8(3) . . ?
C38 C37 C45A 115.6(4) . . ?
C39 C38 C37 120.9(3) . . ?
C40 C39 C38 119.7(2) . . ?
C39 C40 C41 121.9(3) . . ?
C36 C41 C42 122.0(2) . . ?
C40 C41 C36 118.5(2) . . ?
C40 C41 C42 119.5(2) . . ?
C41 C42 C43 111.4(2) . . ?
C41 C42 C44 112.2(2) . . ?
C43 C42 C44 110.4(2) . . ?
C46 C45 C37 113.0(6) . . ?
C47 C45 C37 108.6(5) . . ?
C47 C45 C46 109.8(5) . . ?
C49 C48 O2 113.13(16) . . ?
C53 C48 O2 120.92(16) . . ?
C53 C48 C49 125.79(17) . . ?
N3 C49 C48 115.04(16) . . ?
N3 C49 C50 128.87(17) . . ?
C48 C49 C50 116.08(17) . . ?
C49 C50 C51 120.81(18) . . ?
C50 C51 C67 119.3(2) . . ?
C52 C51 C50 119.81(19) . . ?
C52 C51 C67 120.89(19) . . ?
C51 C52 C53 120.97(18) . . ?
C48 C53 C52 116.29(18) . . ?
C48 C53 C54 117.85(17) . . ?
C52 C53 C54 125.85(17) . . ?
C53 C54 C55 106.88(15) . . ?
C53 C54 C65 108.32(17) . . ?
C55 C54 C65 110.25(17) . . ?
C66 C54 C53 110.61(17) . . ?
C66 C54 C55 110.93(17) . . ?
C66 C54 C65 109.78(18) . . ?
C56 C55 C54 125.86(18) . . ?
C60 C55 C54 118.14(17) . . ?
C60 C55 C56 115.93(18) . . ?
C57 C56 C55 120.72(19) . . ?
C56 C57 C61 121.4(2) . . ?
C58 C57 C56 120.11(18) . . ?
C58 C57 C61 118.35(19) . . ?
C57 C58 C59 121.14(18) . . ?
N4 C59 C58 129.06(18) . . ?
N4 C59 C60 115.72(17) . . ?
C60 C59 C58 115.19(18) . . ?
C55 C60 O2 120.51(16) . . ?
C55 C60 C59 126.38(17) . . ?
C59 C60 O2 112.57(16) . . ?
C62 C61 C57 112.3(2) . . ?
C62 C61 C63 109.5(3) . . ?
C62 C61 C64 107.1(3) . . ?
C63 C61 C57 108.3(2) . . ?
C63 C61 C64 109.5(3) . . ?
C64 C61 C57 110.1(2) . . ?
C51 C67 C70 104.7(2) . . ?
C51 C67 C70A 101.7(3) . . ?
C68 C67 C51 111.6(3) . . ?
C68 C67 C70 102.6(3) . . ?
C69 C67 C51 115.8(3) . . ?
C69 C67 C68 116.3(3) . . ?
C69 C67 C70 103.7(3) . . ?
C68A C67 C51 117.3(3) . . ?
C68A C67 C69A 117.3(4) . . ?
C68A C67 C70A 104.5(4) . . ?
C69A C67 C51 111.6(3) . . ?
C69A C67 C70A 101.2(4) . . ?
N3 C71 K1 114.04(11) . . ?
C72 C71 K1 81.93(12) . . ?
C72 C71 N3 120.04(17) . . ?
C76 C71 K1 74.43(11) . . ?
C76 C71 N3 119.78(18) . . ?
C76 C71 C72 120.18(18) . . ?
C71 C72 K1 72.87(11) . . ?
C71 C72 C80 122.51(18) . . ?
C73 C72 K1 78.20(14) . . ?
C73 C72 C71 118.8(2) . . ?
C73 C72 C80 118.7(2) . . ?
C80 C72 K1 120.56(14) . . ?
C72 C73 K1 77.17(13) . . ?
C74 C73 K1 75.56(14) . . ?
C74 C73 C72 121.1(2) . . ?
C73 C74 K1 80.03(14) . . ?
C75 C74 K1 73.53(13) . . ?
C75 C74 C73 119.8(2) . . ?
C74 C75 K1 81.67(14) . . ?
C74 C75 C76 121.7(2) . . ?
C76 C75 K1 75.53(12) . . ?
C71 C76 K1 79.60(11) . . ?
C71 C76 C77 121.14(18) . . ?
C75 C76 K1 78.50(13) . . ?
C75 C76 C71 118.5(2) . . ?
C75 C76 C77 120.4(2) . . ?
C77 C76 K1 112.42(14) . . ?
C76 C77 C79 111.6(2) . . ?
C78 C77 C76 113.0(2) . . ?
C78 C77 C79 110.8(3) . . ?
C72 C80 C82 110.4(2) . . ?
C81 C80 C72 111.5(2) . . ?
C81 C80 C82 111.1(2) . . ?
C84 C83 N4 119.6(2) . . ?
C88 C83 N4 119.8(2) . . ?
C88 C83 C84 120.6(2) . . ?
C83 C84 C92 121.7(2) . . ?
C85 C84 C83 117.6(3) . . ?
C85 C84 C92 120.8(3) . . ?
C86 C85 C84 122.0(3) . . ?
C87 C86 C85 119.9(2) . . ?
C86 C87 C88 121.5(3) . . ?
C83 C88 C87 118.4(3) . . ?
C83 C88 C89 123.2(2) . . ?
C87 C88 C89 118.3(3) . . ?
C88 C89 C90 112.0(3) . . ?
C88 C89 C91 111.6(3) . . ?
C90 C89 C91 110.2(3) . . ?
C84 C92 C94 113.0(3) . . ?
C93 C92 C84 112.9(3) . . ?
C93 C92 C94 108.9(3) . . ?
C97 C96 C95 115.6(6) . . ?
C98 C97 C96 123.3(6) . . ?
C97 C98 C99 119.9(6) . . ?
C98 C99 C100 115.8(6) . . ?
C29 C30A C31A 112.7(14) . . ?
C29 C30A C32A 120.1(12) . . ?
C32A C30A C31A 107.7(12) . . ?
C30A C31A K1 91.5(8) . . ?
C37 C45A C46A 106.0(7) . . ?
C37 C45A C47A 117.0(7) . . ?
C46A C45A C47A 109.9(6) . . ?

_shelx_res_file                  
;
TITL C:\270CMJ~1\270cmjh18_a.res in P-1
    270cmjh18_a.res
    created by SHELXL-2018/3 at 10:38:40 on 08-Feb-2021
CELL 1.54184 12.839 18.1142 22.4774 97.788 101.49 107.207
ZERR 2 0.0003 0.0003 0.0005 0.002 0.002 0.002
LATT 1
SFAC C H Al Cu K N O
UNIT 194 262 4 2 2 8 4
DFIX 1.53 0.008 C14 C15 C14 C16 C14 C17
DFIX 1.53 0.008 C14 C15A C14 C16A C14 C17A
DFIX 1.53 0.008 C45 C46 C45 C47
DFIX 1.53 0.008 C45A C46A C45A C47A
DFIX 1.53 0.008 C67 C68 C67 C69 C67 C70
DFIX 1.53 0.008 C67 C68A C67 C69A C67 C70A
DFIX 1.53 0.008 C95 C96 C96 C97 C97 C98 C98 C99 C99 C100
DANG 2.5 0.008 C15 C16 C16 C17 C17 C15
DANG 2.5 0.008 C15A C16A C16A C17A C17A C15A
DANG 2.5 0.008 C46 C47
DANG 2.5 0.008 C46A C47A
DANG 2.5 0.008 C68 C69 C69 C70 C70 C68
DANG 2.5 0.008 C68A C69A C69A C70A C70A C68A
DANG 2.5 0.008 C95 C97 C96 C98 C97 C99 C98 C100
SIMU 0.005 0.01 2 C14 C15 C16 C17
SIMU 0.005 0.01 2 C14 C15A C16A C17A
SIMU 0.005 0.01 2 C45 C46 C47
SIMU 0.005 0.01 2 C45A C46A C47A
SIMU 0.005 0.01 2 C67 C68 C69 C70
SIMU 0.005 0.01 2 C67 C68A C69A C70A
SIMU 0.003 0.006 2 C95 C96 C97 C98 C99 C100
ISOR 0.003 0.006 C15 C16 C32A C79

L.S. 20
PLAN  20
SIZE 0.26 0.05 0.04
TEMP -123
FREE K1 H31d
GRID
fmap 2
acta
MERG 2
OMIT -1 3 2
OMIT 2 -3 3
OMIT -2 2 0
OMIT 2 -3 1
OMIT -1 2 0
OMIT 0 -1 3
OMIT -1 3 1
OMIT 1 0 2
OMIT 1 -1 5
OMIT 1 -1 3
OMIT -1 3 0
REM <olex2.extras>
REM <HklSrc "%.\\270cmjh18_a.hkl">
REM </olex2.extras>

WGHT    0.109800    1.708500
FVAR       0.34203   0.50927   0.55101   0.57345   0.59468
CU1   4    0.373364    0.656078    0.732165    11.00000    0.02665    0.02242 =
         0.02997    0.01111    0.00903    0.01278
K1    5    0.596326    0.716726    0.695493    11.00000    0.03962    0.04947 =
         0.06505    0.03974    0.02554    0.02850
AL1   3    0.394969    0.529554    0.738341    11.00000    0.02168    0.02003 =
         0.02188    0.00653    0.00320    0.00934
AL2   3    0.338004    0.779171    0.730272    11.00000    0.02061    0.02089 =
         0.01998    0.00777    0.00568    0.01041
O1    7    0.381640    0.470057    0.808950    11.00000    0.02019    0.02113 =
         0.02491    0.00839    0.00368    0.00646
O2    7    0.196990    0.810895    0.697928    11.00000    0.02034    0.02168 =
         0.01837    0.00676    0.00698    0.01041
N1    6    0.545217    0.522189    0.760911    11.00000    0.02396    0.02626 =
         0.02491    0.01224    0.00716    0.01234
N2    6    0.256140    0.443931    0.700392    11.00000    0.02479    0.02348 =
         0.02655    0.00371    0.00031    0.00909
N3    6    0.380099    0.833461    0.665986    11.00000    0.01899    0.02440 =
         0.02282    0.01024    0.00682    0.01171
N4    6    0.312398    0.822604    0.806709    11.00000    0.02469    0.03207 =
         0.01866    0.00782    0.00381    0.01493
C1    1    0.477777    0.451779    0.833848    11.00000    0.02192    0.02594 =
         0.02449    0.00909    0.00339    0.00980
C2    1    0.566373    0.481058    0.807448    11.00000    0.02584    0.02587 =
         0.02446    0.01044    0.00593    0.01104
C3    1    0.665719    0.465574    0.831103    11.00000    0.02619    0.03775 =
         0.03221    0.01774    0.01105    0.01618
AFIX  43
H3    2    0.729958    0.485753    0.815737    11.00000   -1.20000
AFIX   0
C4    1    0.671473    0.420877    0.876955    11.00000    0.03009    0.04194 =
         0.03417    0.01957    0.00794    0.02042
C5    1    0.576313    0.390252    0.899277    11.00000    0.03413    0.03831 =
         0.03436    0.02236    0.00978    0.01679
AFIX  43
H5    2    0.580157    0.358991    0.929811    11.00000   -1.20000
AFIX   0
C6    1    0.475873    0.404878    0.877420    11.00000    0.02839    0.02993 =
         0.02829    0.01382    0.00815    0.01163
C7    1    0.364318    0.373593    0.896053    11.00000    0.02816    0.03609 =
         0.03478    0.01927    0.01052    0.01161
C8    1    0.269718    0.354021    0.836585    11.00000    0.02598    0.02835 =
         0.03975    0.01411    0.00728    0.00824
C9    1    0.169488    0.289647    0.819731    11.00000    0.03666    0.03074 =
         0.06271    0.02403    0.00624    0.00193
AFIX  43
H9    2    0.154863    0.253921    0.846737    11.00000   -1.20000
AFIX   0
C10   1    0.091163    0.277555    0.763803    11.00000    0.03687    0.03074 =
         0.07291    0.01692   -0.00539   -0.00429
C11   1    0.114901    0.326406    0.721461    11.00000    0.03359    0.02796 =
         0.05151    0.00760   -0.00937    0.00036
AFIX  43
H11   2    0.062699    0.315622    0.682318    11.00000   -1.20000
AFIX   0
C12   1    0.215226    0.391186    0.736403    11.00000    0.02762    0.02030 =
         0.03534    0.00568    0.00186    0.00834
C13   1    0.283802    0.403241    0.795629    11.00000    0.02121    0.02051 =
         0.03345    0.00606    0.00432    0.00408
C14   1   -0.021545    0.208879    0.746356    11.00000    0.04717    0.04386 =
         0.11352    0.03073   -0.01121   -0.01629
PART 1
C15   1   -0.023010    0.149137    0.787010    21.00000    0.06289    0.05945 =
         0.10327    0.04224   -0.00028   -0.01492
AFIX 137
H15A  2   -0.013644    0.174476    0.830017    21.00000   -1.50000
H15B  2    0.038736    0.128352    0.784733    21.00000   -1.50000
H15C  2   -0.095076    0.105720    0.772727    21.00000   -1.50000
AFIX   0
C16   1   -0.022690    0.157957    0.679417    21.00000    0.07084    0.04460 =
         0.10037    0.02143   -0.01448   -0.00541
AFIX 137
H16A  2   -0.087581    0.109066    0.667420    21.00000   -1.50000
H16B  2    0.046978    0.145024    0.683533    21.00000   -1.50000
H16C  2   -0.028147    0.189535    0.647537    21.00000   -1.50000
AFIX   0
C17   1   -0.117878    0.237299    0.734268    21.00000    0.03707    0.06056 =
         0.13347    0.03896    0.00653   -0.00554
AFIX 137
H17A  2   -0.186161    0.192893    0.712481    21.00000   -1.50000
H17B  2   -0.104146    0.276966    0.708530    21.00000   -1.50000
H17C  2   -0.127722    0.261036    0.773712    21.00000   -1.50000
AFIX   0
PART 0
C18   1    0.351536    0.438574    0.942873    11.00000    0.03828    0.04849 =
         0.03730    0.01469    0.01500    0.01513
AFIX 137
H18A  2    0.277057    0.420161    0.951211    11.00000   -1.50000
H18B  2    0.359397    0.486217    0.925609    11.00000   -1.50000
H18C  2    0.410013    0.450731    0.981621    11.00000   -1.50000
AFIX   0
C19   1    0.359561    0.300964    0.924962    11.00000    0.04132    0.04655 =
         0.04896    0.03231    0.01587    0.01390
AFIX 137
H19A  2    0.285838    0.280084    0.933724    11.00000   -1.50000
H19B  2    0.418906    0.316146    0.963675    11.00000   -1.50000
H19C  2    0.370902    0.260298    0.895942    11.00000   -1.50000
AFIX   0
C20   1    0.780868    0.405179    0.904219    11.00000    0.03386    0.05903 =
         0.04726    0.03224    0.01231    0.02791
C21   1    0.873071    0.436422    0.871076    11.00000    0.03929    0.09733 =
         0.07519    0.05654    0.02620    0.04253
AFIX 137
H21A  2    0.891424    0.493700    0.875398    11.00000   -1.50000
H21B  2    0.846213    0.410921    0.826975    11.00000   -1.50000
H21C  2    0.940569    0.424634    0.889649    11.00000   -1.50000
AFIX   0
C22   1    0.824324    0.445676    0.972712    11.00000    0.03889    0.07585 =
         0.05053    0.02750    0.00085    0.02519
AFIX 137
H22A  2    0.890780    0.432704    0.991254    11.00000   -1.50000
H22B  2    0.765321    0.427312    0.994278    11.00000   -1.50000
H22C  2    0.844776    0.503017    0.976586    11.00000   -1.50000
AFIX   0
C23   1    0.756419    0.315364    0.898152    11.00000    0.05745    0.06318 =
         0.06578    0.03258    0.01817    0.04315
AFIX 137
H23A  2    0.825286    0.305550    0.917271    11.00000   -1.50000
H23B  2    0.730826    0.289379    0.854155    11.00000   -1.50000
H23C  2    0.697629    0.294164    0.919178    11.00000   -1.50000
AFIX   0
C24   1    0.642941    0.580197    0.754414    11.00000    0.02376    0.02767 =
         0.02704    0.01391    0.00726    0.01422
C25   1    0.704605    0.646065    0.803312    11.00000    0.02883    0.03248 =
         0.02888    0.01374    0.00804    0.01088
C26   1    0.802866    0.700464    0.797170    11.00000    0.03042    0.03569 =
         0.04071    0.01410    0.00663    0.00708
AFIX  43
H26   2    0.845235    0.744265    0.830275    11.00000   -1.20000
AFIX   0
C27   1    0.839438    0.691439    0.743440    11.00000    0.02930    0.04487 =
         0.05035    0.02505    0.01636    0.01076
AFIX  43
H27   2    0.907475    0.728072    0.740312    11.00000   -1.20000
AFIX   0
C28   1    0.777023    0.629385    0.694751    11.00000    0.03594    0.04942 =
         0.04150    0.02515    0.02183    0.02240
AFIX  43
H28   2    0.801289    0.624664    0.657581    11.00000   -1.20000
AFIX   0
C29   1    0.678218    0.572848    0.698760    11.00000    0.03161    0.03588 =
         0.03067    0.01645    0.01257    0.01936
PART 1
C30   1    0.609079    0.500899    0.643899    31.00000    0.05960    0.03608 =
         0.01793   -0.00179    0.00987    0.01082
AFIX  13
H30   2    0.527464    0.485283    0.643658    31.00000   -1.20000
AFIX   0
C31   1    0.624583    0.526718    0.583755    31.00000    0.12580    0.08769 =
         0.03061    0.00790    0.02113    0.00502
AFIX 137
H31A  2    0.609700    0.576665    0.583025    31.00000   -1.50000
H31B  2    0.571971    0.486159    0.548459    31.00000   -1.50000
H31C  2    0.702076    0.533981    0.580996    31.00000   -1.50000
AFIX   0
C32   1    0.652401    0.434547    0.656620    31.00000    0.08728    0.05825 =
         0.09499   -0.02187   -0.01991    0.04498
AFIX 137
H32A  2    0.615033    0.388834    0.622101    31.00000   -1.50000
H32B  2    0.636473    0.419861    0.695078    31.00000   -1.50000
H32C  2    0.733933    0.451702    0.660972    31.00000   -1.50000
AFIX   0
PART 0
C33   1    0.667491    0.661658    0.862707    11.00000    0.03916    0.03556 =
         0.03039    0.00412    0.01149    0.00433
AFIX  13
H33   2    0.598121    0.616718    0.860418    11.00000   -1.20000
AFIX   0
C34   1    0.637541    0.737491    0.868836    11.00000    0.05653    0.04447 =
         0.04943    0.00073    0.01847    0.01718
AFIX 137
H34A  2    0.703475    0.782279    0.869499    11.00000   -1.50000
H34B  2    0.614395    0.746197    0.907462    11.00000   -1.50000
H34C  2    0.575549    0.732619    0.833475    11.00000   -1.50000
AFIX   0
C35   1    0.757887    0.664817    0.919910    11.00000    0.07054    0.06238 =
         0.03045    0.01271    0.00827    0.01974
AFIX 137
H35A  2    0.777782    0.616547    0.914450    11.00000   -1.50000
H35B  2    0.728665    0.669094    0.956859    11.00000   -1.50000
H35C  2    0.825007    0.710831    0.924993    11.00000   -1.50000
AFIX   0
C36   1    0.183546    0.432947    0.640102    11.00000    0.02526    0.03153 =
         0.02535    0.00224   -0.00036    0.00987
C37   1    0.191201    0.381176    0.589838    11.00000    0.04290    0.05851 =
         0.03385   -0.01188   -0.00607    0.02404
C38   1    0.118230    0.369061    0.531194    11.00000    0.05339    0.06594 =
         0.03025   -0.00943   -0.00472    0.01826
AFIX  43
H38   2    0.124593    0.335397    0.496818    11.00000   -1.20000
AFIX   0
C39   1    0.037837    0.405164    0.522830    11.00000    0.04849    0.04997 =
         0.03364    0.00411   -0.01626    0.00676
AFIX  43
H39   2   -0.012367    0.395421    0.483168    11.00000   -1.20000
AFIX   0
C40   1    0.030362    0.455390    0.572044    11.00000    0.03474    0.04128 =
         0.04768    0.00869   -0.01200    0.01215
AFIX  43
H40   2   -0.025196    0.480404    0.565757    11.00000   -1.20000
AFIX   0
C41   1    0.102290    0.470827    0.631268    11.00000    0.02494    0.02928 =
         0.03593    0.00693   -0.00239    0.00747
C42   1    0.087593    0.524906    0.684323    11.00000    0.02677    0.04478 =
         0.04609    0.00249    0.00213    0.01911
AFIX  13
H42   2    0.159816    0.544027    0.717483    11.00000   -1.20000
AFIX   0
C43   1   -0.005191    0.480691    0.712312    11.00000    0.05801    0.06332 =
         0.07840    0.01632    0.03166    0.02772
AFIX 137
H43A  2   -0.075667    0.456467    0.679785    11.00000   -1.50000
H43B  2   -0.015815    0.517762    0.744687    11.00000   -1.50000
H43C  2    0.016301    0.439438    0.730444    11.00000   -1.50000
AFIX   0
C44   1    0.064712    0.597967    0.664713    11.00000    0.03735    0.04028 =
         0.07079    0.00303    0.00013    0.01926
AFIX 137
H44A  2    0.120554    0.622650    0.643020    11.00000   -1.50000
H44B  2    0.070034    0.635884    0.701638    11.00000   -1.50000
H44C  2   -0.011023    0.581891    0.636995    11.00000   -1.50000
AFIX   0
PART 1
C45   1    0.262519    0.324312    0.602178    41.00000    0.06106    0.05883 =
         0.04351   -0.01147    0.00226    0.03920
AFIX  13
H45   2    0.311020    0.343026    0.645639    41.00000   -1.20000
AFIX   0
C46   1    0.188875    0.237978    0.594446    41.00000    0.09213    0.06413 =
         0.08973    0.00808    0.02202    0.04926
AFIX 137
H46A  2    0.147274    0.216791    0.550869    41.00000   -1.50000
H46B  2    0.135477    0.235267    0.620414    41.00000   -1.50000
H46C  2    0.236853    0.206753    0.607118    41.00000   -1.50000
AFIX   0
C47   1    0.338688    0.329944    0.557849    41.00000    0.06833    0.08616 =
         0.06603   -0.01262    0.01650    0.03749
AFIX 137
H47A  2    0.381601    0.293765    0.564074    41.00000   -1.50000
H47B  2    0.390891    0.384164    0.565963    41.00000   -1.50000
H47C  2    0.292618    0.315530    0.514967    41.00000   -1.50000
AFIX   0
PART 0
C48   1    0.208210    0.857240    0.652699    11.00000    0.02082    0.02144 =
         0.01701    0.00771    0.00440    0.00845
C49   1    0.308280    0.867690    0.634898    11.00000    0.01934    0.02085 =
         0.02181    0.00690    0.00571    0.00929
C50   1    0.323623    0.911700    0.588981    11.00000    0.02720    0.03112 =
         0.02812    0.01527    0.01313    0.01522
AFIX  43
H50   2    0.389091    0.918735    0.573773    11.00000   -1.20000
AFIX   0
C51   1    0.243859    0.945508    0.565137    11.00000    0.03582    0.03430 =
         0.02738    0.01625    0.01190    0.01947
C52   1    0.148360    0.936241    0.587902    11.00000    0.02943    0.03543 =
         0.02787    0.01499    0.00808    0.02091
AFIX  43
H52   2    0.095311    0.960455    0.572302    11.00000   -1.20000
AFIX   0
C53   1    0.129530    0.891795    0.633390    11.00000    0.02069    0.02719 =
         0.02127    0.00675    0.00434    0.01140
C54   1    0.029496    0.878862    0.663098    11.00000    0.01928    0.03369 =
         0.02318    0.00871    0.00381    0.01240
C55   1    0.074493    0.877110    0.731308    11.00000    0.01787    0.02618 =
         0.02344    0.00486    0.00408    0.00822
C56   1    0.042214    0.909793    0.782101    11.00000    0.02109    0.03377 =
         0.02840    0.00341    0.00652    0.01301
AFIX  43
H56   2   -0.016964    0.931496    0.775085    11.00000   -1.20000
AFIX   0
C57   1    0.096307    0.910707    0.842891    11.00000    0.02636    0.03722 =
         0.02448   -0.00069    0.00667    0.01174
C58   1    0.185462    0.880970    0.853818    11.00000    0.02826    0.03685 =
         0.01877    0.00215    0.00399    0.01346
AFIX  43
H58   2    0.222473    0.882738    0.895297    11.00000   -1.20000
AFIX   0
C59   1    0.221274    0.848580    0.804687    11.00000    0.02141    0.02590 =
         0.02189    0.00623    0.00487    0.00914
C60   1    0.157359    0.844285    0.745318    11.00000    0.01826    0.02309 =
         0.01994    0.00506    0.00714    0.00770
C61   1    0.065224    0.949405    0.899345    11.00000    0.03185    0.05411 =
         0.02986   -0.00681    0.00682    0.01958
C62   1   -0.047293    0.962897    0.881280    11.00000    0.04373    0.09295 =
         0.03962   -0.01347    0.00953    0.03728
AFIX 137
H62A  2   -0.069680    0.979001    0.918850    11.00000   -1.50000
H62B  2   -0.104618    0.913874    0.856199    11.00000   -1.50000
H62C  2   -0.040076    1.004509    0.857150    11.00000   -1.50000
AFIX   0
C63   1    0.157870    1.028204    0.929125    11.00000    0.04810    0.06586 =
         0.05493   -0.02604    0.00940    0.01481
AFIX 137
H63A  2    0.160250    1.063816    0.899881    11.00000   -1.50000
H63B  2    0.230631    1.019674    0.939830    11.00000   -1.50000
H63C  2    0.142343    1.051825    0.966824    11.00000   -1.50000
AFIX   0
C64   1    0.055364    0.895566    0.946958    11.00000    0.06974    0.08594 =
         0.03680    0.00731    0.02737    0.03529
AFIX 137
H64A  2    0.127986    0.888119    0.961646    11.00000   -1.50000
H64B  2   -0.002381    0.844202    0.927317    11.00000   -1.50000
H64C  2    0.034219    0.920151    0.982179    11.00000   -1.50000
AFIX   0
C65   1   -0.060146    0.799022    0.629122    11.00000    0.02205    0.04537 =
         0.02626    0.00675   -0.00007    0.00353
AFIX 137
H65A  2   -0.124289    0.789378    0.647906    11.00000   -1.50000
H65B  2   -0.027543    0.756747    0.632560    11.00000   -1.50000
H65C  2   -0.085727    0.800064    0.585249    11.00000   -1.50000
AFIX   0
C66   1   -0.020552    0.944851    0.657993    11.00000    0.03136    0.05121 =
         0.04285    0.02164    0.01554    0.02850
AFIX 137
H66A  2    0.038733    0.996013    0.676016    11.00000   -1.50000
H66B  2   -0.079631    0.938315    0.680471    11.00000   -1.50000
H66C  2   -0.052979    0.942710    0.614205    11.00000   -1.50000
AFIX   0
C67   1    0.264096    0.994021    0.514919    11.00000    0.07259    0.06394 =
         0.05125    0.04254    0.03799    0.04779
PART 1
C68   1    0.299245    0.952053    0.464625    51.00000    0.08892    0.08522 =
         0.04319    0.04213    0.03851    0.05063
AFIX 137
H68A  2    0.237388    0.903555    0.442589    51.00000   -1.50000
H68B  2    0.365492    0.938665    0.482865    51.00000   -1.50000
H68C  2    0.317909    0.986416    0.435436    51.00000   -1.50000
AFIX   0
C69   1    0.179233    1.031161    0.494762    51.00000    0.04978    0.07310 =
         0.05819    0.05078    0.02147    0.03429
AFIX 137
H69A  2    0.203565    1.064792    0.466025    51.00000   -1.50000
H69B  2    0.170731    1.063370    0.531009    51.00000   -1.50000
H69C  2    0.106879    0.990060    0.473826    51.00000   -1.50000
AFIX   0
C70   1    0.380512    1.070436    0.549396    51.00000    0.04700    0.05863 =
         0.06759    0.04638    0.01216    0.01483
AFIX 137
H70A  2    0.394753    1.107141    0.521352    51.00000   -1.50000
H70B  2    0.444576    1.051466    0.559553    51.00000   -1.50000
H70C  2    0.370704    1.097662    0.587569    51.00000   -1.50000
AFIX   0
PART 0
C71   1    0.462928    0.821545    0.635738    11.00000    0.02041    0.02508 =
         0.02651    0.01372    0.00924    0.01277
C72   1    0.432035    0.759570    0.583427    11.00000    0.02710    0.02978 =
         0.03100    0.00957    0.01132    0.01367
C73   1    0.515911    0.748249    0.555295    11.00000    0.04012    0.03823 =
         0.03857    0.01018    0.02069    0.02177
AFIX  43
H73   2    0.496289    0.705984    0.520639    11.00000   -1.20000
AFIX   0
C74   1    0.626643    0.797554    0.577148    11.00000    0.03364    0.04642 =
         0.04646    0.02384    0.02524    0.02425
AFIX  43
H74   2    0.682347    0.789398    0.557363    11.00000   -1.20000
AFIX   0
C75   1    0.655815    0.858384    0.627580    11.00000    0.02129    0.04385 =
         0.04402    0.02468    0.01432    0.01468
AFIX  43
H75   2    0.731959    0.892280    0.642017    11.00000   -1.20000
AFIX   0
C76   1    0.575974    0.871709    0.658302    11.00000    0.02065    0.03065 =
         0.03287    0.01673    0.00822    0.01060
C77   1    0.610982    0.939315    0.714033    11.00000    0.02528    0.04301 =
         0.03515    0.00751    0.00645    0.00351
AFIX  13
H77   2    0.550645    0.927728    0.736899    11.00000   -1.20000
AFIX   0
C78   1    0.719524    0.946348    0.758767    11.00000    0.06713    0.08326 =
         0.07729   -0.01905   -0.03376    0.03306
AFIX 137
H78A  2    0.712974    0.895908    0.771584    11.00000   -1.50000
H78B  2    0.734683    0.987844    0.795324    11.00000   -1.50000
H78C  2    0.781495    0.959866    0.738483    11.00000   -1.50000
AFIX   0
C79   1    0.617361    1.017266    0.694406    11.00000    0.13541    0.04971 =
         0.07355   -0.00400   -0.00849    0.04015
AFIX 137
H79A  2    0.632708    1.058508    0.731166    11.00000   -1.50000
H79B  2    0.545490    1.011733    0.666102    11.00000   -1.50000
H79C  2    0.677998    1.031820    0.673296    11.00000   -1.50000
AFIX   0
C80   1    0.310550    0.705527    0.555478    11.00000    0.03161    0.03575 =
         0.03472    0.00052    0.01024    0.01054
AFIX  13
H80   2    0.262863    0.721358    0.581491    11.00000   -1.20000
AFIX   0
C81   1    0.298275    0.619325    0.556129    11.00000    0.04618    0.03389 =
         0.04564    0.00226    0.01514    0.00646
AFIX 137
H81A  2    0.342509    0.601890    0.529850    11.00000   -1.50000
H81B  2    0.218746    0.586646    0.540228    11.00000   -1.50000
H81C  2    0.325679    0.614036    0.598728    11.00000   -1.50000
AFIX   0
C82   1    0.268117    0.716229    0.489518    11.00000    0.04059    0.05046 =
         0.04297    0.00360    0.00122    0.01109
AFIX 137
H82A  2    0.277934    0.772124    0.490259    11.00000   -1.50000
H82B  2    0.188082    0.684793    0.473564    11.00000   -1.50000
H82C  2    0.311213    0.698609    0.462575    11.00000   -1.50000
AFIX   0
C83   1    0.367056    0.816193    0.867185    11.00000    0.03384    0.04113 =
         0.01825    0.00764    0.00392    0.02256
C84   1    0.467944    0.875795    0.901232    11.00000    0.03566    0.05123 =
         0.02482    0.00039    0.00078    0.02298
C85   1    0.514621    0.869371    0.961311    11.00000    0.04892    0.07572 =
         0.02834   -0.00202   -0.00917    0.03204
AFIX  43
H85   2    0.582449    0.909066    0.985215    11.00000   -1.20000
AFIX   0
C86   1    0.465224    0.807289    0.986796    11.00000    0.08826    0.08099 =
         0.02368    0.01536   -0.00170    0.04984
AFIX  43
H86   2    0.497746    0.805279    1.028131    11.00000   -1.20000
AFIX   0
C87   1    0.370306    0.749135    0.952912    11.00000    0.08894    0.06038 =
         0.02799    0.02140    0.01004    0.03731
AFIX  43
H87   2    0.337800    0.705879    0.970572    11.00000   -1.20000
AFIX   0
C88   1    0.318667    0.751258    0.892148    11.00000    0.05875    0.04663 =
         0.02557    0.01533    0.01081    0.02726
C89   1    0.213413    0.683056    0.856678    11.00000    0.07313    0.04934 =
         0.03466    0.02213    0.01538    0.01064
AFIX  13
H89   2    0.195583    0.689633    0.812739    11.00000   -1.20000
AFIX   0
C90   1    0.111392    0.683306    0.882380    11.00000    0.07399    0.05803 =
         0.08989    0.02798    0.03009    0.01698
AFIX 137
H90A  2    0.124964    0.674406    0.924866    11.00000   -1.50000
H90B  2    0.044061    0.641202    0.856234    11.00000   -1.50000
H90C  2    0.099981    0.734470    0.882457    11.00000   -1.50000
AFIX   0
C91   1    0.232334    0.603106    0.855914    11.00000    0.10343    0.05096 =
         0.04711    0.01433    0.03644    0.02453
AFIX 137
H91A  2    0.300795    0.604969    0.842271    11.00000   -1.50000
H91B  2    0.167586    0.561387    0.827241    11.00000   -1.50000
H91C  2    0.240693    0.591957    0.897744    11.00000   -1.50000
AFIX   0
C92   1    0.522890    0.945785    0.874946    11.00000    0.03648    0.05494 =
         0.03004   -0.00412    0.00377    0.00618
AFIX  13
H92   2    0.512744    0.925856    0.829736    11.00000   -1.20000
AFIX   0
C93   1    0.469308    1.008717    0.880135    11.00000    0.06860    0.05733 =
         0.13757    0.03713    0.04314    0.01968
AFIX 137
H93A  2    0.388208    0.985468    0.860889    11.00000   -1.50000
H93B  2    0.503044    1.049926    0.858896    11.00000   -1.50000
H93C  2    0.481635    1.031907    0.924013    11.00000   -1.50000
AFIX   0
C94   1    0.649481    0.983065    0.904162    11.00000    0.04012    0.09987 =
         0.11686    0.02194    0.00485    0.00553
AFIX 137
H94A  2    0.662338    1.013707    0.945953    11.00000   -1.50000
H94B  2    0.683836    1.018017    0.878584    11.00000   -1.50000
H94C  2    0.683471    0.941385    0.906691    11.00000   -1.50000
AFIX   0

C95   1    0.560509    1.199862    0.640149    10.50000    0.09657    0.10638 =
         0.09759    0.02222    0.00695    0.04547
AFIX 137
H95A  2    0.502038    1.148071    0.632275    10.50000   -1.50000
H95B  2    0.629898    1.192913    0.632512    10.50000   -1.50000
H95C  2    0.535032    1.231869    0.612424    10.50000   -1.50000
AFIX   0
C96   1    0.582729    1.240665    0.706138    10.50000    0.06600    0.07650 =
         0.07744    0.02308    0.00306    0.03680
AFIX  23
H96A  2    0.604595    1.206322    0.733423    10.50000   -1.20000
H96B  2    0.647860    1.289902    0.714645    10.50000   -1.20000
AFIX   0
C97   1    0.488122    1.260869    0.723141    10.50000    0.06638    0.08051 =
         0.08084    0.01992    0.00183    0.03371
AFIX  23
H97A  2    0.519758    1.298457    0.763693    10.50000   -1.20000
H97B  2    0.463343    1.290681    0.692572    10.50000   -1.20000
AFIX   0
C98   1    0.386488    1.202129    0.728306    10.50000    0.07647    0.08304 =
         0.09731    0.01794    0.00001    0.03135
AFIX  23
H98A  2    0.345430    1.171015    0.685970    10.50000   -1.20000
H98B  2    0.338343    1.230934    0.742482    10.50000   -1.20000
AFIX   0
C99   1    0.395278    1.146205    0.768358    10.50000    0.08316    0.08692 =
         0.10517    0.01991   -0.00903    0.02902
AFIX  23
H99A  2    0.429015    1.176225    0.811665    10.50000   -1.20000
H99B  2    0.447915    1.119793    0.756838    10.50000   -1.20000
AFIX   0
C100  1    0.286045    1.083282    0.766330    10.50000    0.06136    0.08569 =
         0.12230    0.05164   -0.01919   -0.00559
AFIX 137
H10A  2    0.251614    1.102278    0.797728    10.50000   -1.50000
H10B  2    0.301197    1.035288    0.774828    10.50000   -1.50000
H10C  2    0.234473    1.071465    0.725117    10.50000   -1.50000
AFIX   0

PART 2
C15A  1   -0.004665    0.133881    0.729471   -21.00000    0.06523    0.02982 =
         0.16421   -0.00821    0.02024   -0.01057
AFIX 137
H15D  2   -0.076665    0.090857    0.720727   -21.00000   -1.50000
H15E  2    0.049337    0.126763    0.763832   -21.00000   -1.50000
H15F  2    0.024738    0.133352    0.692444   -21.00000   -1.50000
AFIX   0
C16A  1   -0.113534    0.223709    0.699567   -21.00000    0.04262    0.05707 =
         0.11565    0.01920    0.00344   -0.01689
AFIX 137
H16D  2   -0.089817    0.229804    0.661171   -21.00000   -1.50000
H16E  2   -0.126118    0.271975    0.717030   -21.00000   -1.50000
H16F  2   -0.183567    0.178845    0.690541   -21.00000   -1.50000
AFIX   0
C17A  1   -0.071696    0.205899    0.807462   -21.00000    0.05371    0.09766 =
         0.10585   -0.00935    0.03688   -0.03483
AFIX 137
H17D  2   -0.147609    0.166798    0.796217   -21.00000   -1.50000
H17E  2   -0.075045    0.258032    0.823395   -21.00000   -1.50000
H17F  2   -0.022592    0.191076    0.839520   -21.00000   -1.50000
AFIX   0
C30A  1    0.615360    0.511542    0.645161   -31.00000    0.03278    0.03831 =
         0.05123    0.01680    0.02525    0.02033
AFIX  13
H30A  2    0.564358    0.469933    0.661105   -31.00000   -1.20000
AFIX   0
C31A  1    0.532663    0.538619    0.596305   -31.00000    0.10253    0.06253 =
         0.03261    0.00817   -0.01649    0.02549
AFIX 137
H31D  2    0.481231    0.556523    0.616781   -31.00000   -1.50000
H31E  2    0.488985    0.493944    0.561744   -31.00000   -1.50000
H31F  2    0.577154    0.581962    0.580485   -31.00000   -1.50000
AFIX   0
C32A  1    0.675787    0.468273    0.609113   -31.00000    0.07422    0.07069 =
         0.08321   -0.01542    0.03945    0.02465
AFIX 137
H32D  2    0.728016    0.505839    0.592146   -31.00000   -1.50000
H32E  2    0.620359    0.427241    0.575068   -31.00000   -1.50000
H32F  2    0.717942    0.443843    0.636885   -31.00000   -1.50000
AFIX   0
C45A  1    0.288043    0.353056    0.590546   -41.00000    0.05467    0.05822 =
         0.03986   -0.01024   -0.00349    0.03396
AFIX  13
H45A  2    0.342067    0.375550    0.632367   -41.00000   -1.20000
AFIX   0
C46A  1    0.241668    0.263916    0.583581   -41.00000    0.06795    0.06319 =
         0.06477    0.00705    0.00707    0.04306
AFIX 137
H46D  2    0.206799    0.251470    0.617627   -41.00000   -1.50000
H46E  2    0.303204    0.242094    0.584765   -41.00000   -1.50000
H46F  2    0.185111    0.240729    0.543862   -41.00000   -1.50000
AFIX   0
C47A  1    0.353443    0.373289    0.541523   -41.00000    0.05603    0.06938 =
         0.05657   -0.01144    0.01130    0.03262
AFIX 137
H47D  2    0.305198    0.345353    0.500201   -41.00000   -1.50000
H47E  2    0.420423    0.357073    0.549563   -41.00000   -1.50000
H47F  2    0.376520    0.430377    0.543463   -41.00000   -1.50000
AFIX   0
C68A  1    0.368113    1.003806    0.495895   -51.00000    0.06520    0.07019 =
         0.06363    0.05378    0.03845    0.04281
AFIX 137
H68D  2    0.371477    1.036253    0.464345   -51.00000   -1.50000
H68E  2    0.370635    0.951903    0.478574   -51.00000   -1.50000
H68F  2    0.432475    1.029869    0.531920   -51.00000   -1.50000
AFIX   0
C69A  1    0.227587    1.065310    0.524427   -51.00000    0.06833    0.04570 =
         0.04855    0.03275    0.03171    0.03527
AFIX 137
H69D  2    0.272611    1.100334    0.564235   -51.00000   -1.50000
H69E  2    0.147720    1.048540    0.524514   -51.00000   -1.50000
H69F  2    0.238609    1.093568    0.490736   -51.00000   -1.50000
AFIX   0
C70A  1    0.162537    0.936077    0.452566   -51.00000    0.08595    0.05912 =
         0.02918    0.02648    0.00991    0.03101
AFIX 137
H70D  2    0.164639    0.962299    0.417230   -51.00000   -1.50000
H70E  2    0.088817    0.926627    0.461808   -51.00000   -1.50000
H70F  2    0.174989    0.885547    0.442335   -51.00000   -1.50000
AFIX   0
HKLF 4


REM  C:\270CMJ~1\270cmjh18_a.res in P-1
REM wR2 = 0.1750, GooF = S = 1.033, Restrained GooF = 1.100 for all data
REM R1 = 0.0556 for 15976 Fo > 4sig(Fo) and 0.0686 for all 19763 data
REM 1147 parameters refined using 189 restraints

END

WGHT      0.1099      1.6932

REM Highest difference peak  1.398,  deepest hole -0.463,  1-sigma level  0.077
Q1    1   0.4396  1.1776  0.7415  11.00000  0.05    1.40
Q2    1   0.3175  1.1591  0.7519  11.00000  0.05    1.29
Q3    1   0.4799  1.2176  0.7228  11.00000  0.05    1.09
Q4    1   0.2733  1.1024  0.7928  11.00000  0.05    1.06
Q5    1   0.6360  1.3045  0.6748  11.00000  0.05    1.02
Q6    1   0.3336  1.1395  0.7928  11.00000  0.05    0.92
Q7    1   0.6159  1.2536  0.6603  11.00000  0.05    0.84
Q8    1   0.2988  1.0583  0.7534  11.00000  0.05    0.80
Q9    1   0.5435  1.2765  0.7037  11.00000  0.05    0.72
Q10   1   0.0011  0.1488  0.6624  11.00000  0.05    0.68
Q11   1  -0.0091  0.1409  0.7700  11.00000  0.05    0.49
Q12   1   0.3794  0.5919  0.7380  11.00000  0.05    0.48
Q13   1   0.0012  0.1868  0.7204  11.00000  0.05    0.47
Q14   1   0.3594  0.7192  0.7313  11.00000  0.05    0.47
Q15   1  -0.0157  0.1609  0.7204  11.00000  0.05    0.44
Q16   1   0.1366  0.9263  0.4433  11.00000  0.05    0.40
Q17   1   0.5154  1.0254  0.9191  11.00000  0.05    0.39
Q18   1   0.6630  1.0121  0.6905  11.00000  0.05    0.38
Q19   1   0.6227  0.9534  0.8699  11.00000  0.05    0.37
Q20   1   0.1253  0.8701  0.7377  11.00000  0.05    0.36
;
_shelx_res_checksum              18183
_shelx_hkl_file                  
;
   0   0  -2 9440.74   33.39
   0   0  -2 9542.28   37.62
   0   0  -3   10.76    1.68
   0   0  -3   11.81    1.88
   0   0  -4  150.36    6.82
   0   0  -4  150.80    5.78
   0   0  -5 3876.81   33.52
   0   0  -5 3922.04   32.99
   0   0  -6  997.28   19.03
   0   0  -6 1029.42   21.77
   0   0  -6 1040.66   18.68
   0   0  -7 1266.96   26.39
   0   0  -7 1254.21   22.42
   0   0  -7 1285.01   23.09
   0   0  -8  165.38    8.86
   0   0  -8  159.14    8.73
   0   0  -8  157.45   10.15
   0   0  -9   28.67    4.33
   0   0  -9   31.40    4.34
   0   0  -9   27.39    5.50
   0   0 -10   45.64    5.60
   0   0 -10   47.80    5.88
   0   0 -11  557.99   25.56
   0   0 -11  539.39   19.24
   0   0 -11  560.83   19.82
   0   0 -12    3.46    3.69
   0   0 -12    2.03    2.57
   0   0 -13 1281.32   43.03
   0   0 -13 1278.11   33.65
   0   0 -14    0.93    4.42
   0   0 -14    4.83    2.62
   0   0 -15   73.97    8.93
   0   0 -15   75.06   11.69
   0   0 -16   26.77    3.07
   0   0 -16   32.15    3.45
   0   0 -16   35.36    3.57
   0   0 -16   30.57    5.86
   0   0 -16   30.97    8.80
   0   0 -17   26.86    3.45
   0   0 -17   24.32    3.22
   0   0 -17   24.43    8.40
   0   0 -17   25.86    3.32
   0   0 -18  143.74    7.65
   0   0 -18  160.89   19.45
   0   0 -18  149.92    7.60
   0   0 -18  155.68    7.70
   0   0 -19  175.85    8.46
   0   0 -19  167.19    8.07
   0   0 -19  176.94    8.35
   0   0 -20   22.11    3.17
   0   0 -20   20.94    3.32
   0   0 -20   13.34    2.65
   0   0 -21   59.57    4.79
   0   0 -21   64.20    5.13
   0   0 -21   64.84    5.23
   0   0 -21   62.64    6.12
   0   0 -22   30.66    3.40
   0   0 -22   34.55    3.69
   0   0 -22   29.59    3.51
   0   0 -22   34.68    4.39
   0   0 -23    8.15    1.70
   0   0 -23   12.76    2.85
   0   0 -24   22.41    3.31
   0   0 -25   14.70    2.43
   0   0 -26   14.19    2.00
   0   0 -26   16.84    2.17
   0   0 -27   22.49    1.85
   0   0 -27   21.36    1.85
   0   1 -27   86.26    3.79
   0   1 -27   82.84    3.76
   0   1 -26   35.33    3.19
   0   1 -25    8.72    2.11
   0   1 -24   72.57    4.35
   0   1 -24   84.57    5.99
   0   1 -23    2.92    1.87
   0   1 -23    5.81    1.84
   0   1 -22    7.28    2.66
   0   1 -22    7.47    2.20
   0   1 -22    5.23    2.20
   0   1 -22    5.35    1.81
   0   1 -21   20.08    2.92
   0   1 -21   13.81    2.86
   0   1 -21   20.40    2.95
   0   1 -20   14.88    2.79
   0   1 -20   12.88    2.62
   0   1 -20   15.42    2.81
   0   1 -19  102.67   15.62
   0  -1  19   90.87    5.54
   0   1 -19   91.89    6.16
   0   1 -19   85.82    5.89
   0   1 -19   81.03    5.91
   0   1 -18   25.71    3.42
   0   1 -18   31.35    3.68
   0  -1  18   24.10    2.93
   0   1 -18   23.50    3.32
   0   1 -17  114.25   15.75
   0   1 -17  100.52    6.46
   0  -1  17  101.13    5.61
   0   1 -17  110.97    6.37
   0   1 -17  103.93    6.21
   0   1 -16   37.42    3.64
   0   1 -16   33.66    3.54
   0   1 -16   32.86    3.42
   0   1 -16   34.19    9.12
   0   1 -15   24.28    7.27
   0   1 -15   36.65    6.19
   0   1 -14    0.81    3.63
   0   1 -14    0.85    1.89
   0   1 -13  145.10   14.57
   0   1 -13  161.38   11.98
   0   1 -13  135.59   10.63
   0   1 -12  260.91   13.87
   0   1 -12  258.98   14.44
   0   1 -11  500.29   18.16
   0   1 -11  531.59   22.61
   0   1 -11  518.14   19.38
   0   1 -10   31.04    5.89
   0   1 -10   39.31    5.22
   0   1 -10   38.82    5.25
   0   1  -9  815.54   20.58
   0   1  -9  852.77   22.02
   0   1  -9  828.80   24.57
   0   1  -8  627.36   19.78
   0   1  -8  671.60   17.03
   0   1  -8  654.19   18.19
   0   1  -7  670.94   15.72
   0   1  -7  634.20   18.44
   0   1  -6   44.42    4.80
   0   1  -6   40.55    3.96
   0   1  -5  285.29   10.37
   0   1  -5  291.15    8.79
   0   1  -4  313.32    9.65
   0   1  -4  300.25    8.01
   0   1  -3  150.45    5.85
   0   1  -2  156.85    5.00
   0  -1  -1 4201.41   22.37
   0  -1  -2 1601.78   14.41
   0  -1  -2 1792.63   17.42
   0  -1  -3    5.12    1.58
   0  -1  -4  737.49   14.33
   0  -1  -5  183.39    7.02
   0  -1  -5  170.71    7.77
   0  -1  -6  190.00    7.87
   0  -1  -6  196.39    8.90
   0  -1  -7  539.80   19.23
   0  -1  -7  532.14   15.82
   0  -1  -8  145.21   10.98
   0  -1  -8  146.74    8.90
   0  -1  -9   21.85    4.15
   0  -1  -9   26.47    5.59
   0  -1 -10  102.94    8.65
   0  -1 -10  114.15   11.20
   0  -1 -11   33.98    5.28
   0  -1 -11   32.97    7.29
   0  -1 -12  314.22   20.66
   0  -1 -12  317.80   16.56
   0  -1 -13  320.10   21.93
   0  -1 -13  304.48   17.28
   0  -1 -14  324.73   18.52
   0  -1 -14  333.37   23.54
   0  -1 -15   20.33    6.82
   0  -1 -15   19.63    5.39
   0  -1 -16  320.25   10.41
   0  -1 -16  289.46   19.26
   0  -1 -16  318.27   10.49
   0  -1 -16  311.36   10.07
   0  -1 -16  322.90   25.12
   0  -1 -16  289.18   10.32
   0  -1 -17   27.69    3.34
   0  -1 -17   23.25    8.24
   0  -1 -17   22.98    3.16
   0  -1 -17   23.91    3.30
   0  -1 -18  280.97   25.27
   0  -1 -18  299.46   10.62
   0  -1 -18  291.43   10.64
   0  -1 -18  294.08   10.52
   0  -1 -19   -0.80    1.91
   0  -1 -19    3.06    2.11
   0  -1 -19   -1.02    2.02
   0  -1 -19    3.46    2.56
   0  -1 -20   15.94    2.93
   0  -1 -20   20.15    3.30
   0  -1 -20   19.77    2.97
   0  -1 -20   15.96    3.39
   0  -1 -21   52.77    4.56
   0  -1 -21   51.10    4.58
   0  -1 -21   52.34    4.39
   0  -1 -21   46.68    5.25
   0  -1 -22    1.28    1.97
   0  -1 -22    4.33    2.02
   0  -1 -23   83.13    6.21
   0  -1 -24    0.31    1.56
   0  -1 -25    3.89    1.63
   0  -1 -25    2.32    1.30
   0  -1 -26    9.34    1.42
   0  -1 -26    7.06    1.49
   0   2 -27    4.18    1.12
   0   2 -27    6.99    1.40
   0   2 -26   10.61    1.93
   0   2 -25   48.11    4.24
   0   2 -25   42.67    3.13
   0   2 -24    1.07    1.79
   0   2 -24    0.51    1.18
   0   2 -23   14.53    2.58
   0   2 -23   11.89    2.28
   0   2 -23   16.12    3.10
   0   2 -22    7.26    2.11
   0   2 -22    7.38    2.34
   0  -2  22    7.88    1.99
   0   2 -22    5.36    1.91
   0  -2  21    0.10    1.12
   0   2 -21    1.52    1.79
   0   2 -21   -2.06    2.07
   0   2 -21    2.19    1.87
   0  -2  20    4.28    1.71
   0   2 -20    4.77    1.89
   0   2 -20    4.82    1.95
   0   2 -20    4.08    2.07
   0   2 -19    3.78    1.51
   0   2 -19    5.94    1.93
   0   2 -19    4.30    1.78
   0  -2  19    6.85    2.03
   0  -2  18    2.43    1.65
   0   2 -18   10.28    5.52
   0   2 -18    3.27    1.98
   0   2 -18    2.85    2.01
   0   2 -18    7.64    2.17
   0   2 -17   40.89    9.56
   0  -2  17   27.65    3.05
   0   2 -17   28.90    3.73
   0   2 -17   30.70    3.60
   0   2 -17   28.70    3.35
   0   2 -16  344.37   10.52
   0   2 -16  333.53   25.21
   0   2 -16  347.23   10.76
   0   2 -15   16.22    6.50
   0   2 -15   16.14    4.87
   0   2 -15    9.17    3.26
   0   2 -14   82.79    8.25
   0   2 -14   89.69    9.54
   0   2 -13   13.24    3.68
   0   2 -13   17.81    5.22
   0   2 -13   14.88    4.02
   0   2 -12  440.34   17.35
   0   2 -12  465.23   20.04
   0   2 -11   16.20    4.30
   0   2 -11   19.96    4.17
   0   2 -11   12.95    4.88
   0   2 -10    0.93    1.82
   0   2 -10    1.15    3.43
   0   2  -9  189.08   11.84
   0   2  -9  186.12    9.53
   0   2  -8   64.86    5.29
   0   2  -8   71.29    6.79
   0   2  -7  271.52   12.24
   0   2  -7  276.05   10.18
   0   2  -6 1318.11   20.42
   0   2  -6 1402.87   25.28
   0   2  -5  901.14   18.43
   0   2  -4  206.42    8.14
   0   2  -3 3410.69   29.16
   0   2  -2  765.53   12.25
   0   2  -1 2430.37   19.93
   0   2  -1 2375.83   19.52
   0  -2   0   43.88    2.68
   0  -2  -1 1683.83   11.74
   0  -2  -1 1824.21   18.76
   0  -2  -2  347.84    9.15
   0  -2  -2  294.79    6.47
   0  -2  -3 7898.77   47.86
   0   2   4  280.59    4.12
   0  -2  -4  267.41    9.89
   0  -2  -5 1374.39   23.57
   0  -2  -6  188.85    9.57
   0  -2  -6  199.13   11.39
   0  -2  -7  347.07   16.16
   0  -2  -7  347.65   13.66
   0  -2  -8  245.28   14.73
   0  -2  -8  228.96   12.04
   0  -2  -9   61.50    8.05
   0  -2  -9   69.73    7.36
   0  -2 -10   25.61    4.76
   0  -2 -10   32.06    6.63
   0  -2 -11  213.49   13.75
   0  -2 -11  222.79   16.89
   0  -2 -12   47.56    8.61
   0  -2 -12   31.57    6.12
   0  -2 -13   -0.33    2.68
   0  -2 -13   -0.77    4.23
   0  -2 -14    4.60    5.51
   0  -2 -14   -0.31    2.79
   0  -2 -15  161.11    7.25
   0  -2 -15  173.36   18.27
   0  -2 -15  164.66   14.49
   0  -2 -16  284.71    9.69
   0  -2 -16  286.41   19.67
   0  -2 -16  303.69   24.85
   0  -2 -16  285.87   10.06
   0  -2 -16  298.05   10.09
   0  -2 -17  150.08    7.36
   0  -2 -17  154.30    7.53
   0  -2 -17  142.67   14.21
   0  -2 -17  144.04    8.80
   0  -2 -18   15.51    2.77
   0  -2 -18   17.63    2.96
   0  -2 -18   16.94    3.40
   0  -2 -19    0.01    1.54
   0  -2 -19    0.47    1.64
   0  -2 -19    2.37    2.54
   0  -2 -20    0.16    1.63
   0  -2 -20    3.12    2.39
   0  -2 -20   -1.44    1.70
   0  -2 -21    2.13    1.70
   0  -2 -21    1.59    1.47
   0  -2 -21    1.64    2.05
   0  -2 -22  130.96    7.94
   0  -2 -23    1.98    1.84
   0  -2 -24   15.94    2.51
   0  -2 -24   11.52    2.53
   0  -2 -25    7.23    1.76
   0  -2 -25    6.55    1.57
   0  -2 -26    6.42    1.40
   0  -2 -26    4.45    1.08
   0   3 -27    4.73    1.24
   0   3 -26    1.68    1.28
   0   3 -26    4.05    1.21
   0   3 -25    7.30    1.70
   0   3 -25    4.49    1.94
   0   3 -24   21.00    2.74
   0  -3  24   22.57    2.47
   0   3 -24   24.53    3.62
   0   3 -23    6.95    1.93
   0  -3  23   10.47    1.89
   0   3 -23    8.88    2.31
   0   3 -22    6.26    2.15
   0   3 -22    7.42    2.28
   0  -3  22    4.28    1.60
   0   3 -21    6.94    2.10
   0  -3  21    4.52    1.68
   0   3 -21    7.48    2.55
   0   3 -21    7.78    1.98
   0  -3  20   76.14    5.34
   0   3 -20   63.50    5.00
   0   3 -20   68.63    5.62
   0   3 -20   71.94    5.61
   0  -3  19    2.83    1.63
   0   3 -19    0.22    1.69
   0   3 -19    2.56    1.83
   0   3 -19    4.37    1.99
   0   3 -18   61.02   11.94
   0  -3  18   61.85    4.81
   0   3 -18   63.39    5.02
   0   3 -18   60.90    5.34
   0   3 -18   57.13    4.77
   0  -3  17  115.57    6.34
   0   3 -17  132.97    7.04
   0   3 -17  119.50    6.57
   0   3 -17  122.32   15.75
   0   3 -16   10.18    3.99
   0   3 -16   11.28    2.22
   0   3 -16   13.13    2.38
   0   3 -15  255.65   17.41
   0   3 -14    8.62    3.07
   0   3 -14   15.45    4.94
   0   3 -14   14.11    5.36
   0   3 -13  309.24   17.80
   0   3 -13  319.45   19.62
   0   3 -13  303.60   14.74
   0   3 -12   24.32    5.24
   0   3 -12   24.14    4.06
   0   3 -12   21.07    5.33
   0   3 -11  894.42   29.30
   0   3 -11  919.25   23.40
   0   3 -10  256.88   11.62
   0   3 -10  235.03   14.05
   0   3  -9   66.44    7.21
   0   3  -9   59.50    5.63
   0   3  -8    5.07    1.98
   0   3  -8    8.59    3.21
   0   3  -7   21.65    4.12
   0   3  -6  104.96    7.29
   0   3  -5 5099.61   45.55
   0   3  -4  397.63   11.84
   0   3  -3 7058.06   45.77
   0   3  -2  441.90   10.72
   0   3  -2  453.96   10.79
   0  -3   1  716.03   12.40
   0   3  -1  723.66   13.14
   0  -3   0   28.76    3.23
   0  -3   0   27.75    2.81
   0  -3  -1    7.39    0.98
   0  -3  -1    7.40    2.08
   0  -3  -2 3893.82   35.20
   0  -3  -2 3598.88   23.46
   0  -3  -3  607.50   14.99
   0  -3  -4   22.49    3.42
   0  -3  -5 2564.45   34.90
   0   3   5 2526.09   15.86
   0  -3  -6 1545.82   28.84
   0  -3  -6 1544.26   33.03
   0  -3  -7 1256.12   27.62
   0  -3  -7 1217.23   31.56
   0  -3  -8    7.85    3.30
   0  -3  -8    7.60    3.85
   0  -3  -9   72.79    8.06
   0  -3  -9   73.61    9.53
   0  -3 -10  116.08   11.98
   0  -3 -10  127.92   10.62
   0  -3 -11  166.69   12.70
   0  -3 -11  164.09   14.88
   0  -3 -12   16.71    6.09
   0  -3 -12   25.78    5.09
   0  -3 -13    2.32    3.88
   0  -3 -13    1.35    2.71
   0  -3 -14    2.55    3.12
   0  -3 -15   -1.01    1.48
   0  -3 -15   -1.87    1.71
   0  -3 -15    0.81    1.26
   0  -3 -15    0.28    2.62
   0  -3 -15    0.52    1.08
   0  -3 -16   54.64    9.04
   0  -3 -16   53.65    4.44
   0  -3 -16   51.04    5.32
   0  -3 -16   57.08    4.51
   0  -3 -17   -0.07    3.31
   0  -3 -17    2.45    1.67
   0  -3 -17    1.78    1.62
   0  -3 -17    2.91    2.45
   0  -3 -18   73.45    5.16
   0  -3 -18   65.86    6.16
   0  -3 -18   76.73    5.51
   0  -3 -19   -2.40    1.85
   0  -3 -19    0.02    1.81
   0  -3 -19    0.32    1.69
   0  -3 -20    7.25    2.10
   0  -3 -20    6.72    2.04
   0  -3 -20    3.88    2.26
   0  -3 -21   24.60    3.16
   0  -3 -21   22.56    3.89
   0  -3 -22    0.89    1.80
   0  -3 -23    3.23    1.94
   0  -3 -23    5.52    1.72
   0  -3 -24    1.30    1.15
   0  -3 -24   -1.04    1.57
   0  -3 -25    1.53    1.00
   0  -3 -25    3.30    1.38
   0  -3 -26    7.04    1.21
   0   4 -27    2.64    1.12
   0   4 -26    8.46    1.86
   0   4 -26    7.97    1.45
   0   4 -25    0.33    1.51
   0  -4  25    1.75    1.08
   0   4 -25    0.32    1.21
   0   4 -24    1.12    1.69
   0  -4  24   -0.92    1.15
   0  -4  23    1.94    1.46
   0   4 -23   -0.31    1.79
   0   4 -23    0.04    1.62
   0  -4  22   19.83    2.71
   0   4 -22   15.58    2.95
   0   4 -22   23.01    2.97
   0   4 -21    2.32    1.83
   0   4 -21    3.66    1.90
   0  -4  21    7.69    2.37
   0   4 -21    3.89    1.89
   0  -4  20   -1.84    1.64
   0   4 -20   -1.32    1.64
   0   4 -20    1.30    1.74
   0   4 -20    1.47    2.16
   0   4 -19   11.50    2.29
   0   4 -19   14.91    2.74
   0   4 -19   12.05    2.82
   0   4 -19   15.24    7.64
   0  -4  19   12.45    2.39
   0  -4  18   24.19    3.15
   0   4 -18   23.62    3.30
   0   4 -18   19.74    7.43
   0   4 -18   27.78    3.46
   0   4 -17   32.46    6.56
   0   4 -17   39.89    3.92
   0  -4  17   39.61    3.84
   0   4 -17   36.14    3.69
   0   4 -16  143.13    7.02
   0   4 -16  155.15   14.34
   0   4 -15   93.81   12.17
   0   4 -15  101.13   11.57
   0   4 -14   52.75    8.02
   0   4 -14   47.20    8.27
   0   4 -13   39.09    5.40
   0   4 -13   36.78    6.43
   0   4 -13   29.98    6.69
   0   4 -12   66.50    9.02
   0   4 -12   68.05    6.48
   0   4 -11    0.41    2.83
   0   4 -11    1.33    1.51
   0   4 -10  704.62   24.62
   0   4 -10  725.64   19.38
   0   4  -9  168.30   11.78
   0   4  -9  156.79    8.95
   0   4  -8   -0.87    2.68
   0   4  -7   57.50    6.10
   0   4  -6  296.07   12.32
   0   4  -5  255.60   10.90
   0   4  -4  317.48   11.44
   0   4  -3    5.55    2.11
   0   4  -2 1291.83   20.66
   0   4  -1 1098.69   18.70
   0   4  -1 1088.74   18.08
   0  -4   1 1097.35   18.21
   0  -4   0   22.02    2.97
   0  -4  -1 2038.36   27.63
   0  -4  -2  482.66   14.05
   0  -4  -3   24.85    3.58
   0  -4  -4  172.10    9.53
   0   4   5    1.00    1.00
   0  -4  -5    0.75    2.47
   0   4   6    9.57    1.06
   0  -4  -6    9.57    3.09
   0  -4  -7  278.73   14.07
   0  -4  -8  441.00   18.71
   0  -4  -9   24.29    5.41
   0  -4 -10   61.27    7.98
   0  -4 -11  169.35   13.47
   0  -4 -12   24.33    5.33
   0  -4 -13  107.86   11.72
   0  -4 -14   14.89    2.83
   0  -4 -14   18.96    5.73
   0  -4 -15  104.77   12.59
   0  -4 -15  110.80    7.61
   0  -4 -15  107.39    5.89
   0  -4 -15  114.13    6.27
   0  -4 -16  250.21    9.15
   0  -4 -16  245.48    9.29
   0  -4 -16  225.17   18.53
   0  -4 -16  239.45   11.13
   0  -4 -17   66.89   10.37
   0  -4 -17   72.60    5.17
   0  -4 -17   65.75    6.23
   0  -4 -17   69.51    4.93
   0  -4 -18   -0.66    1.65
   0  -4 -18   -4.73    2.83
   0  -4 -18   -0.78    1.36
   0  -4 -19   38.76    4.87
   0  -4 -19   33.07    3.64
   0  -4 -19   31.51    3.36
   0  -4 -20   13.00    2.33
   0  -4 -20   11.22    2.89
   0  -4 -21    5.98    2.01
   0  -4 -21    5.39    2.36
   0  -4 -21    5.86    1.80
   0  -4 -22    3.22    1.35
   0  -4 -22    3.83    1.92
   0  -4 -22    1.61    1.45
   0  -4 -23    4.28    2.04
   0  -4 -23    0.08    1.38
   0  -4 -24   -0.31    1.11
   0  -4 -24    2.17    1.46
   0  -4 -25    0.67    0.96
   0  -4 -25    0.89    0.73
   0   5 -27   30.19    2.51
   0   5 -26    0.98    1.35
   0  -5  26   -1.05    0.85
   0   5 -26    1.80    1.10
   0  -5  25    4.52    1.31
   0   5 -25    6.70    1.75
   0   5 -25    4.01    1.66
   0   5 -24    0.01    1.64
   0  -5  24    0.54    1.19
   0  -5  23   -0.73    1.42
   0   5 -23   -2.11    1.98
   0   5 -23    1.26    1.73
   0  -5  22    4.05    1.92
   0   5 -22    2.20    1.75
   0   5 -22    2.79    1.69
   0   5 -21   21.12    3.57
   0   5 -21   21.00    3.16
   0  -5  21   21.66    3.16
   0  -5  20   -1.07    1.80
   0   5 -20   -2.05    1.69
   0   5 -20    2.26    2.37
   0   5 -20   -0.19    1.52
   0  -5  19    6.93    2.12
   0   5 -19    8.50    2.58
   0   5 -19    5.19    1.83
   0   5 -18    0.85    1.29
   0   5 -18    1.89    1.89
   0  -5  18   -0.53    1.48
   0   5 -17   47.41    4.22
   0  -5  17   43.47    4.00
   0   5 -17   41.32    3.72
   0   5 -17   56.56    9.20
   0   5 -16   91.94   12.44
   0  -5  16  101.16    5.84
   0   5 -16   93.35    5.66
   0   5 -16  104.17   12.89
   0   5 -15   -3.38    2.50
   0   5 -15    2.49    3.83
   0   5 -14   54.52    8.77
   0   5 -13   51.60    8.57
   0   5 -12  371.09   20.42
   0   5 -12  399.07   15.73
   0   5 -11    2.57    2.75
   0   5 -11    2.39    1.76
   0   5 -10 1353.89   26.16
   0   5 -10 1334.70   34.54
   0   5  -9   39.69    5.94
   0   5  -8  209.81   12.49
   0   5  -7  305.61   14.04
   0   5  -6  212.28   11.02
   0   5  -6  211.86   11.13
   0   5  -5    2.35    2.21
   0   5  -5    1.16    1.85
   0   5  -4  399.07   13.58
   0   5  -4  402.33   13.74
   0   5  -3   23.44    3.53
   0   5  -3   20.69    3.38
   0   5  -2  226.30    9.59
   0   5  -2  232.00    9.91
   0   5  -1 1120.41   20.50
   0   5  -1 1124.86   21.39
   0  -5   1 1105.66   20.76
   0  -5   0  126.90    7.42
   0   5   0  111.78    6.49
   0  -5  -1  940.92   20.82
   0  -5  -1  904.43   22.93
   0  -5  -2  321.56   12.75
   0  -5  -2  315.39   14.02
   0  -5  -3   60.11    6.26
   0  -5  -3   69.80    7.26
   0  -5  -4   28.21    4.55
   0   5   5 1101.20   17.29
   0  -5  -5 1067.94   26.75
   0  -5  -6  395.07   17.23
   0   5   6  398.98    9.30
   0  -5  -7  525.00   20.79
   0  -5  -8   62.43    7.84
   0  -5  -9  279.45   16.78
   0  -5 -10   83.81    9.63
   0  -5 -11    1.96    3.55
   0  -5 -12   30.32    6.24
   0  -5 -13  106.34    7.02
   0  -5 -13  110.40   12.37
   0  -5 -14   38.22    4.54
   0  -5 -14   28.51    7.21
   0  -5 -14   41.00    3.73
   0  -5 -15   27.43    6.77
   0  -5 -15   25.88    4.05
   0  -5 -15   25.85    3.01
   0  -5 -16   76.77   11.59
   0  -5 -16   91.50    5.72
   0  -5 -16   91.54    7.15
   0  -5 -17  117.65    6.10
   0  -5 -17  119.83    8.22
   0  -5 -17  126.79    6.80
   0  -5 -18   10.05    2.96
   0  -5 -18    6.28    1.88
   0  -5 -19    4.70    2.27
   0  -5 -19    1.86    1.61
   0  -5 -19   -0.41    2.20
   0  -5 -20   41.69    3.83
   0  -5 -20   38.11    4.62
   0  -5 -20   40.22    4.37
   0  -5 -21   -0.22    1.87
   0  -5 -21    1.95    1.46
   0  -5 -21   -0.54    1.25
   0  -5 -22    2.72    1.88
   0  -5 -22    4.67    1.27
   0  -5 -22    6.11    1.89
   0  -5 -23    2.41    1.79
   0  -5 -23    0.59    1.12
   0  -5 -24    0.46    1.09
   0  -5 -24    2.25    0.97
   0  -5 -25    5.35    1.16
   0   6 -27   14.05    1.44
   0   6 -27   13.89    1.76
   0   6 -26   68.67    4.39
   0  -6  26   66.39    3.45
   0   6 -26   69.31    3.90
   0  -6  25    1.71    1.00
   0   6 -25   -0.27    1.50
   0   6 -24   57.59    4.55
   0  -6  24   49.74    3.88
   0  -6  23   14.08    2.58
   0   6 -23    9.55    2.47
   0   6 -22    8.79    2.01
   0  -6  22   16.86    2.81
   0   6 -22   11.90    2.96
   0  -6  21   50.77    4.47
   0   6 -21   43.79    4.77
   0   6 -21   44.84    4.22
   0   6 -20   76.54    5.55
   0  -6  20   81.92    5.73
   0  -6  19  178.73    8.37
   0   6 -19  164.63    7.96
   0   6 -18    0.36    1.50
   0  -6  18   -0.05    1.67
   0   6 -18    3.57    1.69
   0  -6  18   -0.98    1.40
   0  -6  17   78.66    5.05
   0   6 -17   90.11   12.75
   0   6 -17   86.20    5.64
   0   6 -17   78.99    5.15
   0  -6  17   92.29    5.92
   0   6 -17  103.85   12.91
   0  -6  16   37.57    3.43
   0   6 -16   43.05    3.94
   0   6 -16   40.74    8.23
   0   6 -16   34.43    8.04
   0  -6  16   43.50    3.94
   0   6 -16   34.61    3.20
   0   6 -15  406.18   25.22
   0   6 -15  449.66   25.41
   0   6 -14   10.92    5.66
   0   6 -13  291.01   19.42
   0   6 -12  370.79   20.74
   0   6 -11  486.08   16.70
   0   6 -11  492.24   22.82
   0   6 -10    2.48    2.85
   0   6  -9  802.92   26.20
   0   6  -8  412.04   17.81
   0   6  -7   77.27    7.66
   0   6  -6  158.78   10.24
   0   6  -6  166.51   10.56
   0   6  -5   55.72    6.06
   0   6  -5   62.33    6.39
   0   6  -4    9.95    3.01
   0   6  -4    6.84    2.74
   0   6  -3   77.36    6.63
   0   6  -3   74.65    6.45
   0   6  -2  376.05   13.70
   0   6  -2  401.61   13.90
   0   6  -1   46.48    4.81
   0   6  -1   42.12    4.64
   0  -6   1   46.85    5.08
   0  -6   0   17.35    3.36
   0   6   0   17.01    3.13
   0  -6  -1    1.36    2.70
   0  -6  -1    1.48    2.35
   0  -6  -2  938.76   24.00
   0  -6  -2  975.52   27.11
   0  -6  -3   38.40    6.09
   0  -6  -3   44.10    5.89
   0  -6  -4  429.38   19.68
   0  -6  -4  412.96   17.36
   0  -6  -5    5.68    3.79
   0  -6  -5    5.47    3.46
   0   6   5    8.39    2.26
   0  -6  -6   38.76    6.67
   0  -6  -7  151.22   12.03
   0  -6  -8   43.91    7.12
   0  -6  -9    4.62    3.91
   0  -6 -10   -0.84    3.70
   0  -6 -11  150.97   14.14
   0  -6 -12   16.70    5.44
   0  -6 -13    2.83    2.27
   0  -6 -13    6.44    4.49
   0  -6 -13   -1.19    1.47
   0  -6 -14   -0.19    1.20
   0  -6 -14    2.06    3.22
   0  -6 -14   -1.70    1.74
   0  -6 -15   57.87   10.33
   0  -6 -15   60.55    4.54
   0  -6 -15   63.40    5.93
   0  -6 -16   59.88    6.01
   0  -6 -16   51.28    4.32
   0  -6 -17  156.54    9.32
   0  -6 -17  163.90    8.80
   0  -6 -17  168.14    7.56
   0  -6 -18   59.61    5.86
   0  -6 -18   67.51    4.76
   0  -6 -18   59.61    5.34
   0  -6 -19  118.55    6.03
   0  -6 -19  112.43    6.88
   0  -6 -19  120.95    7.86
   0  -6 -20    5.86    2.25
   0  -6 -20    4.83    2.09
   0  -6 -20    5.19    1.96
   0  -6 -21    2.86    1.61
   0  -6 -21    1.85    1.25
   0  -6 -21    4.93    2.29
   0  -6 -22    5.74    1.97
   0  -6 -22    4.82    1.55
   0  -6 -22    5.76    1.33
   0  -6 -23   -1.96    1.01
   0  -6 -23    0.02    1.22
   0  -6 -24    3.20    1.08
   0   7 -27    5.73    1.24
   0   7 -27    4.89    1.01
   0   7 -26   29.30    2.70
   0   7 -26   27.37    2.88
   0  -7  26   26.99    2.34
   0  -7  25   -0.31    1.12
   0   7 -25    1.35    1.48
   0   7 -24   90.99    5.67
   0  -7  24   92.32    5.30
   0  -7  23   15.82    2.74
   0   7 -23   15.80    2.91
   0   7 -22  201.85    9.35
   0   7 -22  185.21    7.97
   0  -7  22  188.90    8.35
   0   7 -21    6.00    1.94
   0  -7  21    8.37    2.37
   0   7 -21   11.35    3.10
   0  -7  20  141.37    7.57
   0   7 -20  129.81    6.92
   0  -7  19  116.08    6.84
   0   7 -19  109.15    6.38
   0  -7  18  134.31    6.77
   0   7 -18  140.66   16.47
   0  -7  18  140.06    7.39
   0   7 -18  134.24    7.01
   0   7 -18  122.80   14.79
   0   7 -17  256.05   20.90
   0   7 -17  251.16    9.41
   0   7 -17  284.63   22.93
   0  -7  17  267.72    9.98
   0  -7  17  253.24    9.19
   0   7 -16  548.33   30.22
   0   7 -16  511.60   29.40
   0  -7  16  515.29   13.52
   0  -7  16  494.22   12.75
   0   7 -16  502.34   12.79
   0  -7  15  271.72    9.62
   0   7 -15  240.95   19.65
   0   7 -14  200.18   17.18
   0   7 -13  439.87   24.21
   0   7 -12    1.42    3.47
   0   7 -11  230.45   15.85
   0   7 -10  131.66   11.62
   0   7  -9  439.66   20.24
   0   7  -8  153.80   11.54
   0   7  -7 3781.07   54.00
   0   7  -6  224.25   13.02
   0   7  -6  229.58   12.91
   0   7  -5    6.35    3.34
   0   7  -5    6.12    2.85
   0   7  -4  206.69   11.51
   0   7  -4  215.83   11.88
   0   7  -3  232.67   12.06
   0   7  -3  228.31   11.90
   0   7  -2   99.04    8.06
   0   7  -2  101.82    7.85
   0   7  -1  488.25   16.29
   0   7  -1  495.56   17.17
   0   7   0    4.85    2.20
   0  -7   0    3.21    2.52
   0   7   0    1.71    2.49
   0   7   1   23.30    3.52
   0  -7  -1   27.26    5.07
   0  -7  -1   26.73    5.21
   0  -7  -2   28.71    5.55
   0  -7  -2   31.05    6.11
   0   7   2   22.36    3.50
   0  -7  -3  697.25   26.11
   0  -7  -3  682.36   23.23
   0  -7  -4  220.33   15.40
   0  -7  -4  211.73   14.05
   0  -7  -5  545.91   24.85
   0   7   5  582.43   16.06
   0  -7  -5  545.46   22.35
   0  -7  -6 1611.20   44.56
   0  -7  -6 1563.47   39.38
   0  -7  -7    1.31    2.91
   0  -7  -7    1.30    2.86
   0  -7  -8   19.86    5.32
   0  -7  -8   18.30    5.46
   0  -7  -9   26.04    5.86
   0  -7 -10    1.25    2.73
   0  -7 -11  292.63   20.65
   0  -7 -12   77.51    5.75
   0  -7 -12   73.16    4.71
   0  -7 -12   82.65    6.31
   0  -7 -12   84.92   11.32
   0  -7 -12   82.67    6.16
   0  -7 -12   85.62    6.61
   0  -7 -12   81.76    5.47
   0  -7 -13    0.97    1.60
   0  -7 -13    1.62    1.52
   0  -7 -13    0.85    2.26
   0  -7 -13   -2.73    2.25
   0  -7 -13    0.28    1.79
   0  -7 -13   -0.45    1.70
   0  -7 -13   -2.08    2.78
   0  -7 -14   93.20    6.58
   0  -7 -14   94.81   15.09
   0  -7 -14   99.78    7.37
   0  -7 -14   99.96   13.61
   0  -7 -15   57.97    5.24
   0  -7 -15   65.28    6.10
   0  -7 -15   65.14    4.55
   0  -7 -15   75.06   11.86
   0  -7 -16   -1.92    2.23
   0  -7 -16    0.23    1.33
   0  -7 -16    3.75    2.08
   0  -7 -17   -0.11    2.01
   0  -7 -17    4.81    1.87
   0  -7 -17    2.31    2.01
   0  -7 -18   -0.17    1.76
   0  -7 -18    2.89    1.40
   0  -7 -18    5.39    2.14
   0  -7 -18    2.78    2.29
   0  -7 -19   21.84    3.70
   0  -7 -19   25.53    3.38
   0  -7 -19   24.26    3.08
   0  -7 -20    5.73    1.78
   0  -7 -20    4.54    1.75
   0  -7 -20    6.20    2.23
   0  -7 -21   14.80    2.12
   0  -7 -21   10.90    2.34
   0  -7 -21   12.66    2.02
   0  -7 -22    8.44    1.29
   0  -7 -22   10.51    1.58
   0  -7 -22   12.26    2.19
   0  -7 -23    2.48    1.11
   0   8 -27    8.40    1.20
   0   8 -27    7.26    1.26
   0   8 -26   17.95    2.31
   0   8 -26   16.02    2.04
   0  -8  26   14.77    1.74
   0   8 -25   22.38    2.69
   0  -8  25   22.19    2.45
   0  -8  24   53.24    4.06
   0   8 -24   51.77    4.38
   0   8 -23  106.35    6.43
   0  -8  23   99.65    5.95
   0  -8  22   71.22    5.27
   0   8 -22   71.79    5.82
   0  -8  21  289.16   10.63
   0   8 -21  255.70    9.22
   0  -8  20   92.28    6.18
   0   8 -20   81.00    5.40
   0  -8  20   97.95    5.83
   0  -8  19    5.87    2.01
   0   8 -19    5.51    1.94
   0  -8  18  360.47   11.27
   0   8 -18  363.50   11.16
   0   8 -18  389.47   26.66
   0  -8  18  393.78   12.41
   0   8 -18  402.11   27.99
   0  -8  17    0.76    1.28
   0   8 -17    9.47    3.63
   0   8 -17    5.14    5.48
   0   8 -17    1.59    1.43
   0  -8  17    1.09    1.68
   0  -8  16  511.63   13.27
   0   8 -16  519.67   12.83
   0  -8  16  563.19   14.37
   0   8 -16  538.96   30.74
   0  -8  15   93.64    5.72
   0   8 -15   99.14   13.17
   0  -8  15  100.63    6.02
   0   8 -14  304.73   21.36
   0   8 -13  173.07   15.47
   0   8 -12    3.58    2.69
   0   8 -11  146.81   13.12
   0   8 -10   49.73    7.59
   0   8  -9  288.39   17.02
   0   8  -8   12.88    4.31
   0   8  -7  409.09   18.70
   0   8  -7  389.26   18.52
   0   8  -6   62.10    7.91
   0   8  -6   58.90    7.16
   0   8  -5  966.49   27.02
   0   8  -5 1041.35   28.48
   0   8  -4  182.81   11.76
   0   8  -4  197.63   12.08
   0   8  -3  108.39    8.82
   0   8  -3  134.58    9.95
   0   8  -2   55.78    6.76
   0   8  -2   64.54    6.88
   0   8  -1  209.77   11.76
   0   8  -1  199.61   12.07
   0   8   0   46.55    5.63
   0   8   0   51.06    6.15
   0  -8   0   41.67    5.86
   0  -8  -1   27.82    4.98
   0   8   1   28.68    4.24
   0  -8  -2  144.10   11.22
   0  -8  -2  164.84   13.54
   0   8   2  160.88    9.80
   0   8   3  139.42    9.11
   0  -8  -3  137.62   11.47
   0  -8  -3  143.68   12.96
   0   8   4   25.54    4.01
   0  -8  -4   28.99    5.83
   0  -8  -4   26.50    6.51
   0  -8  -5  491.16   22.84
   0   8   5  501.49   16.78
   0  -8  -5  488.98   25.16
   0  -8  -6   73.72    9.21
   0  -8  -6   71.17   10.07
   0  -8  -7 1058.59   39.87
   0  -8  -7  986.47   34.94
   0  -8  -8  153.33   15.86
   0  -8  -8  155.16   14.51
   0  -8  -9   98.36   12.47
   0  -8  -9  106.65   13.96
   0  -8 -10  160.44    8.57
   0  -8 -10  185.37   19.20
   0  -8 -10  161.08   15.58
   0  -8 -10  163.18    8.64
   0  -8 -11   15.10    2.44
   0  -8 -11   14.52    6.08
   0  -8 -11   15.79    2.40
   0  -8 -11   10.81    2.53
   0  -8 -11   11.48    2.54
   0  -8 -11   12.68    3.09
   0  -8 -11   20.26    6.66
   0  -8 -11   15.28    2.50
   0  -8 -11   16.01    3.04
   0  -8 -11   15.42    2.20
   0  -8 -11   15.77    2.87
   0  -8 -11   11.93    2.38
   0  -8 -12   23.70    3.86
   0  -8 -12   26.86    3.27
   0  -8 -12   23.96    3.08
   0  -8 -12   22.64    8.58
   0  -8 -12   27.59    7.03
   0  -8 -12   17.79    2.07
   0  -8 -12   22.36    3.68
   0  -8 -12   25.58    3.66
   0  -8 -12   24.00    3.02
   0  -8 -12   22.29    3.57
   0  -8 -12   21.16    3.18
   0  -8 -13   -0.12    2.39
   0  -8 -13    2.60    2.07
   0  -8 -13    1.79    3.20
   0  -8 -13    1.52    1.95
   0  -8 -13    1.33    2.34
   0  -8 -13    1.92    1.32
   0  -8 -13    0.52    1.22
   0  -8 -13    1.70    1.74
   0  -8 -13   -5.35    2.76
   0  -8 -13    4.90    6.40
   0  -8 -14  265.38    9.44
   0  -8 -14  262.71   11.98
   0  -8 -14  237.70   20.97
   0  -8 -14  269.57    9.62
   0  -8 -14  262.12   10.57
   0  -8 -14  261.17    9.25
   0  -8 -15   74.55    5.80
   0  -8 -15   68.32    6.34
   0  -8 -16    8.22    2.20
   0  -8 -16    8.98    2.82
   0  -8 -16   11.24    2.50
   0  -8 -17   24.44    3.69
   0  -8 -17   24.15    3.38
   0  -8 -17   19.81    3.52
   0  -8 -18   71.90    5.43
   0  -8 -18   64.99    5.00
   0  -8 -18   69.86    5.95
   0  -8 -19   83.44    5.39
   0  -8 -19   93.07    6.38
   0  -8 -19   90.51    5.46
   0  -8 -20  111.96    6.54
   0  -8 -20  107.90    5.33
   0  -8 -20  111.40    5.68
   0  -8 -21   41.19    2.88
   0  -8 -21   38.95    2.92
   0  -8 -21   38.89    3.56
   0  -8 -22    0.29    1.12
   0  -8 -23   16.94    1.68
   0  -8 -23   15.01    1.62
   0   9 -26    9.05    1.59
   0  -9  26    7.41    1.38
   0   9 -25   13.32    2.19
   0  -9  25   15.22    2.10
   0  -9  24    4.10    1.69
   0   9 -24    5.07    1.89
   0  -9  23   46.17    4.11
   0   9 -23   41.87    4.17
   0   9 -22   -2.43    2.07
   0  -9  22   -0.71    1.61
   0  -9  22    0.75    1.29
   0  -9  21   58.72    4.49
   0  -9  21   62.22    5.11
   0  -9  20  117.61    6.53
   0  -9  20  105.53    6.59
   0   9 -20   99.86    5.71
   0   9 -19  151.45    7.09
   0  -9  19  156.64    8.03
   0  -9  19  151.99    7.38
   0  -9  18    0.38    1.45
   0  -9  18   -0.20    1.66
   0   9 -18   -0.41    1.07
   0  -9  17  242.83    9.74
   0   9 -17  251.69   21.87
   0   9 -17  238.13    8.77
   0  -9  17  242.29    9.47
   0   9 -17  257.80   22.27
   0  -9  16    3.12    1.66
   0  -9  16    0.57    1.66
   0  -9  15   22.05    3.06
   0  -9  15   20.09    3.07
   0  -9  14   71.17    4.98
   0  -9  14   67.31    4.89
   0   9 -13   62.28    9.68
   0   9 -12  385.82   22.89
   0   9 -11    0.94    3.09
   0   9 -10  361.09   20.74
   0   9  -9   74.50    9.20
   0   9  -8   24.48    5.62
   0   9  -7   51.92    7.48
   0   9  -6  255.67   15.70
   0   9  -6  275.17   15.80
   0   9  -5  120.00   10.29
   0   9  -5  113.88   10.14
   0   9  -4  585.34   22.28
   0   9  -4  550.72   21.49
   0   9  -3  104.58    9.49
   0   9  -3   96.06    9.17
   0   9  -2    7.90    3.20
   0   9  -2    8.42    3.61
   0   9  -1  152.45   10.71
   0   9  -1  160.33   11.74
   0   9   0    1.24    2.74
   0   9   0    3.79    2.87
   0   9   1    8.29    2.87
   0  -9  -1    2.20    2.55
   0   9   1    7.99    2.69
   0   9   2   75.92    7.40
   0  -9  -2   67.34    8.54
   0  -9  -3  122.40   12.97
   0  -9  -3  131.63   11.90
   0   9   3  135.61    9.58
   0  -9  -4   56.00    8.42
   0   9   4   51.88    5.85
   0  -9  -4   56.78    9.59
   0  -9  -5  147.94   14.86
   0  -9  -5  128.57   12.71
   0  -9  -6    6.27    3.96
   0  -9  -6    6.50    4.03
   0  -9  -7  537.94   30.00
   0  -9  -7  509.49   26.56
   0  -9  -8  200.54   17.51
   0  -9  -8  244.50   21.12
   0  -9  -9 1117.06   21.67
   0  -9  -9 1134.23   22.83
   0  -9  -9 1196.58   47.89
   0  -9  -9 1105.46   19.52
   0  -9  -9 1118.66   19.08
   0  -9  -9 1140.36   42.43
   0  -9  -9 1148.36   21.76
   0  -9  -9 1134.56   19.52
   0  -9  -9 1142.13   22.91
   0  -9  -9 1176.60   20.21
   0  -9 -10   28.71    3.93
   0  -9 -10   29.35    3.37
   0  -9 -10   33.40    3.59
   0  -9 -10   30.73    4.23
   0  -9 -10   32.81    4.16
   0  -9 -10   26.89    3.88
   0  -9 -10   24.91    7.45
   0  -9 -10   30.08    3.65
   0  -9 -10   27.25    3.30
   0  -9 -10   27.61    3.30
   0  -9 -10   27.83    7.62
   0  -9 -11  168.35    8.97
   0  -9 -11  150.37   16.16
   0  -9 -11  161.21    7.69
   0  -9 -11  150.24    7.17
   0  -9 -11  160.65    7.76
   0  -9 -11  156.32    7.95
   0  -9 -11  160.50    7.59
   0  -9 -11  162.99    8.63
   0  -9 -11  158.75    8.98
   0  -9 -11  161.68    9.22
   0  -9 -11  159.84   18.77
   0  -9 -11  158.77    7.67
   0  -9 -12   83.20    5.25
   0  -9 -12   89.79    7.17
   0  -9 -12   84.57    5.66
   0  -9 -12   86.69    5.78
   0  -9 -12   95.28    5.96
   0  -9 -12   68.63   12.45
   0  -9 -12   92.98    6.67
   0  -9 -12   88.95    6.55
   0  -9 -12   83.76    6.66
   0  -9 -12   84.82   12.88
   0  -9 -12   81.63    5.93
   0  -9 -13   65.17    5.32
   0  -9 -13   61.18    4.88
   0  -9 -13   71.57    5.28
   0  -9 -13   61.54    6.05
   0  -9 -13   64.66    4.92
   0  -9 -13   69.85    6.11
   0  -9 -13   70.91    5.92
   0  -9 -13   61.55    5.86
   0  -9 -13   53.54    4.28
   0  -9 -14  251.72   11.53
   0  -9 -14  257.94   11.10
   0  -9 -14  255.56   10.34
   0  -9 -14  249.56    9.18
   0  -9 -14  247.87    9.22
   0  -9 -14  245.66    9.33
   0  -9 -15   54.49    4.83
   0  -9 -15   55.53    5.71
   0  -9 -15   60.47    5.63
   0  -9 -15   58.21    4.54
   0  -9 -15   49.36    4.12
   0  -9 -16   90.36    6.92
   0  -9 -16   89.53    5.96
   0  -9 -16   95.73    6.58
   0  -9 -17   16.31    2.60
   0  -9 -17   16.85    2.96
   0  -9 -17   15.85    3.11
   0  -9 -18  100.08    6.69
   0  -9 -18   82.35    5.03
   0  -9 -18   90.20    5.81
   0  -9 -19   23.81    2.96
   0  -9 -19   27.32    3.57
   0  -9 -19   26.12    2.66
   0  -9 -20   23.19    2.51
   0  -9 -20   22.04    2.82
   0  -9 -21    7.04    1.75
   0  -9 -21    5.20    1.17
   0  -9 -21    4.37    1.24
   0  -9 -22   71.72    3.54
   0  -9 -22   70.12    3.35
   0 -10  26   34.51    2.43
   0  10 -26   34.04    2.52
   0 -10  25    7.18    1.49
   0  10 -25    9.35    1.89
   0  10 -24    3.27    1.67
   0 -10  24    3.28    1.39
   0 -10  23    8.13    2.05
   0  10 -23    9.32    2.39
   0  10 -22   20.86    3.36
   0 -10  22   18.48    2.98
   0 -10  22   21.76    2.67
   0 -10  21   10.77    2.29
   0 -10  21   12.93    2.62
   0 -10  20   -1.67    1.34
   0 -10  20    2.57    1.90
   0 -10  19   20.10    3.26
   0 -10  19   15.39    2.65
   0 -10  18  210.32    8.83
   0 -10  18  218.26    9.36
   0  10 -17   40.72    9.20
   0 -10  17   44.74    4.32
   0 -10  17   43.76    4.27
   0 -10  16   69.50    5.23
   0 -10  16   79.18    5.56
   0  10 -16   70.32   11.81
   0 -10  15    6.44    1.96
   0 -10  15    7.79    1.94
   0 -10  14   16.96    2.61
   0 -10  14   19.73    2.92
   0  10 -14   10.56    4.83
   0 -10  13  356.32   11.03
   0 -10  13  350.13   10.73
   0  10 -13  339.67   22.74
   0  10 -12  136.11   14.05
   0  10 -11  276.28   19.31
   0  10 -10   29.58    7.14
   0  10  -9  444.02   22.96
   0  10  -8   12.67    4.36
   0  10  -7  300.37   17.96
   0  10  -6  199.15   14.72
   0  10  -6  192.62   14.03
   0  10  -5   -0.09    2.54
   0  10  -5    0.55    2.29
   0  10  -4  197.20   13.90
   0  10  -4  179.23   13.28
   0  10  -3    9.03    3.38
   0  10  -3   11.11    3.62
   0  10  -2  248.38   15.70
   0  10  -2  243.34   14.78
   0  10  -1    1.55    2.90
   0  10  -1    5.47    2.48
   0  10   0   40.79    6.57
   0  10   0   52.46    6.73
   0  10   1   11.09    3.42
   0  10   1   12.81    3.97
   0  10   2   -3.29    2.71
   0  10   2    0.57    2.02
   0 -10  -2    2.80    2.58
   0 -10  -3   50.48    8.16
   0  10   3   51.98    6.29
   0 -10  -4   14.17    6.54
   0 -10  -4    9.34    2.77
   0 -10  -5    3.76    4.43
   0 -10  -5   -2.10    3.86
   0 -10  -6   18.36    6.74
   0 -10  -6   23.49    6.35
   0 -10  -7    5.67    1.84
   0 -10  -7   10.51    2.34
   0 -10  -7    7.67    2.18
   0 -10  -7    5.62    3.45
   0 -10  -7    7.39    2.04
   0 -10  -7   10.17    5.36
   0 -10  -7    8.94    1.97
   0 -10  -7   11.50    2.08
   0 -10  -7   12.22    2.51
   0 -10  -7   11.30    2.27
   0 -10  -8    1.05    1.42
   0 -10  -8    1.71    1.62
   0 -10  -8    2.99    1.96
   0 -10  -8    1.17    1.68
   0 -10  -8    5.88    4.92
   0 -10  -8    0.50    1.39
   0 -10  -8   -2.16    1.23
   0 -10  -8    0.59    1.36
   0 -10  -8   -4.62    4.00
   0 -10  -8    0.87    1.99
   0 -10  -8    0.26    1.09
   0 -10  -8    0.61    1.82
   0 -10  -8    3.37    1.95
   0 -10  -9    0.97    1.53
   0 -10  -9    3.08    1.68
   0 -10  -9    0.65    1.60
   0 -10  -9    4.06    1.72
   0 -10  -9    2.72    4.48
   0 -10  -9   -0.15    1.61
   0 -10  -9    3.01    1.90
   0 -10  -9    1.64    1.65
   0 -10  -9    3.35    1.85
   0 -10  -9    4.68    2.11
   0 -10  -9    7.85    2.87
   0 -10  -9    5.43    2.27
   0 -10 -10  289.40   12.27
   0 -10 -10  286.69   10.48
   0 -10 -10  288.29   11.62
   0 -10 -10  300.00   23.14
   0 -10 -10  286.46   10.21
   0 -10 -10  293.94   12.27
   0 -10 -10  278.73   10.33
   0 -10 -10  280.44   10.01
   0 -10 -10  280.96   11.46
   0 -10 -10  293.33   11.61
   0 -10 -10  293.81   10.46
   0 -10 -10  285.85   24.99
   0 -10 -11   25.20    4.02
   0 -10 -11   24.09    3.27
   0 -10 -11   21.50    6.73
   0 -10 -11   22.09    3.13
   0 -10 -11   16.27    4.90
   0 -10 -11   28.80    4.15
   0 -10 -11   25.20    3.83
   0 -10 -11   17.54    2.06
   0 -10 -11   25.60    3.98
   0 -10 -11   26.89    3.54
   0 -10 -11   27.22    3.41
   0 -10 -11   28.70    4.55
   0 -10 -12  169.45    9.66
   0 -10 -12  154.66    8.77
   0 -10 -12  154.30    7.73
   0 -10 -12  158.47    7.93
   0 -10 -12  166.05    7.88
   0 -10 -12  165.26    9.49
   0 -10 -12  147.66    7.28
   0 -10 -12  156.52    7.73
   0 -10 -12  165.65    9.01
   0 -10 -13   25.86    4.00
   0 -10 -13   30.06    4.20
   0 -10 -13   21.48    3.15
   0 -10 -13   24.74    3.17
   0 -10 -13   24.13    3.24
   0 -10 -13   28.65    3.57
   0 -10 -13   34.24    4.03
   0 -10 -13   28.06    4.54
   0 -10 -14   61.39    4.97
   0 -10 -14   63.50    5.94
   0 -10 -14   61.48    4.69
   0 -10 -14   62.92    5.61
   0 -10 -14   70.15    5.05
   0 -10 -14   59.44    4.61
   0 -10 -15   36.72    4.62
   0 -10 -15   41.03    4.04
   0 -10 -15   35.43    4.38
   0 -10 -15   42.83    3.82
   0 -10 -15   38.16    3.81
   0 -10 -16   -0.56    1.61
   0 -10 -16   -0.38    2.14
   0 -10 -16   -0.52    1.55
   0 -10 -17   21.57    3.20
   0 -10 -17   20.00    2.43
   0 -10 -17   22.28    3.40
   0 -10 -18    1.85    1.53
   0 -10 -18    3.77    2.01
   0 -10 -19    4.12    1.71
   0 -10 -19    2.22    1.21
   0 -10 -20    4.10    1.40
   0 -10 -20    4.77    1.21
   0 -10 -20    4.47    1.40
   0 -10 -21   19.43    1.87
   0 -10 -21   19.25    1.92
   0  11 -26    1.32    0.84
   0 -11  26   -0.35    0.73
   0 -11  25   -0.07    0.91
   0  11 -25   -1.29    1.20
   0  11 -24    8.51    2.01
   0 -11  24    6.72    1.57
   0 -11  23    2.95    1.52
   0  11 -23    0.57    1.72
   0 -11  23    2.99    1.19
   0 -11  22   19.70    2.92
   0 -11  22   22.33    2.73
   0  11 -22   20.11    3.22
   0 -11  21    9.49    2.33
   0 -11  21    4.49    1.72
   0 -11  20   29.60    3.41
   0 -11  20   33.36    3.88
   0 -11  19    3.54    2.10
   0 -11  18   23.58    3.28
   0 -11  18   22.44    3.26
   0 -11  17   44.47    4.26
   0 -11  17   53.55    4.58
   0 -11  16    7.91    1.94
   0 -11  16    9.64    2.26
   0 -11  15   98.81    6.27
   0 -11  15  102.67    6.22
   0  11 -15  109.07   13.91
   0 -11  15  102.37    6.04
   0 -11  14  141.84    7.09
   0  11 -14  136.31   15.06
   0 -11  14  148.19    7.43
   0 -11  14  140.96    7.07
   0  11 -13   33.18    8.09
   0 -11  13   43.94    4.10
   0 -11  13   38.20    3.67
   0 -11  13   40.74    4.07
   0 -11  12  189.27    8.24
   0 -11  12  197.54    8.24
   0 -11  12  187.28    7.71
   0  11 -11   60.53    9.61
   0 -11  11   62.78    4.58
   0  11 -10  417.19   23.87
   0  11  -9   -0.84    3.43
   0  11  -8  231.93   16.80
   0  11  -7  246.38   17.17
   0  11  -6   81.20    9.84
   0  11  -6   68.02    9.00
   0  11  -5    3.47    3.03
   0  11  -5    4.93    2.78
   0  11  -4  130.96   11.79
   0  11  -4  149.84   12.97
   0  11  -3   -0.09    3.22
   0  11  -3   -0.02    3.07
   0  11  -2  190.16   14.04
   0  11  -2  193.50   14.46
   0  11  -1   82.05    9.45
   0  11  -1   70.78    9.03
   0  11   0    0.69    3.12
   0  11   0    4.89    3.20
   0  11   1   13.44    3.85
   0  11   1    8.78    3.19
   0  11   2  101.68    9.69
   0  11   2   95.16   10.81
   0  11   3   37.98    6.15
   0  11   3   33.50    6.32
   0  11   4   -2.73    3.33
   0 -11  -4    2.80    2.81
   0 -11  -5  125.84    6.67
   0 -11  -5  126.47    6.82
   0 -11  -5  111.40   13.34
   0 -11  -5  121.85    6.43
   0 -11  -5  112.73    6.36
   0 -11  -5  115.23    7.32
   0 -11  -5  118.80    7.01
   0 -11  -6  117.71    6.52
   0 -11  -6  114.80    7.11
   0 -11  -6  113.43    7.22
   0 -11  -6  114.61    7.04
   0 -11  -6  115.42    7.42
   0 -11  -6  111.64    6.47
   0 -11  -6  119.46    6.79
   0 -11  -6  119.83    6.54
   0 -11  -6  114.75    6.52
   0 -11  -6  113.82   13.75
   0 -11  -7   -1.66    2.00
   0 -11  -7   -1.53    2.19
   0 -11  -7   -0.92    2.01
   0 -11  -7    1.54    1.46
   0 -11  -7    1.44    1.78
   0 -11  -7    1.13    1.86
   0 -11  -7    7.28    5.55
   0 -11  -7    8.98    4.49
   0 -11  -7    0.30    1.72
   0 -11  -7   -2.16    2.18
   0 -11  -7   -2.39    2.41
   0 -11  -7    0.78    1.57
   0 -11  -8   95.37    6.93
   0 -11  -8   94.22   14.46
   0 -11  -8  105.36   13.62
   0 -11  -8   90.51    6.05
   0 -11  -8   90.34    6.90
   0 -11  -8   95.23    5.63
   0 -11  -8   90.96    6.54
   0 -11  -8   91.97    6.54
   0 -11  -8   99.52    6.32
   0 -11  -8   96.04    6.09
   0 -11  -8   97.02    6.92
   0 -11  -8  101.46    6.34
   0 -11  -9  108.81    7.63
   0 -11  -9  117.38    7.03
   0 -11  -9  107.45    6.59
   0 -11  -9  109.09    7.70
   0 -11  -9  107.72    7.32
   0 -11  -9  121.35    7.78
   0 -11  -9  110.02    6.69
   0 -11  -9  120.84    7.62
   0 -11  -9  108.63    6.28
   0 -11  -9  104.42   14.19
   0 -11  -9  123.86   17.18
   0 -11  -9  106.80    6.12
   0 -11 -10    2.27    1.77
   0 -11 -10   -0.81    2.17
   0 -11 -10    1.03    1.82
   0 -11 -10    0.59    1.90
   0 -11 -10    5.65    2.46
   0 -11 -10   -0.04    2.83
   0 -11 -10    1.69    1.64
   0 -11 -10    0.13    1.92
   0 -11 -10   -1.34    2.18
   0 -11 -11    7.35    2.14
   0 -11 -11    6.44    2.96
   0 -11 -11   11.32    3.15
   0 -11 -11    3.58    2.32
   0 -11 -11    9.03    2.97
   0 -11 -11   11.19    2.63
   0 -11 -11    8.88    2.53
   0 -11 -11   11.24    2.96
   0 -11 -11    9.93    2.62
   0 -11 -12   22.28    3.91
   0 -11 -12   23.76    3.74
   0 -11 -12   21.06    3.12
   0 -11 -12   28.80    3.79
   0 -11 -12   22.16    4.15
   0 -11 -12   22.89    3.26
   0 -11 -12   27.49    3.59
   0 -11 -12   23.94    3.94
   0 -11 -13  130.75    6.95
   0 -11 -13  128.11    8.24
   0 -11 -13  126.06    7.87
   0 -11 -13  121.18    6.55
   0 -11 -13  128.93    6.85
   0 -11 -13  128.78    8.35
   0 -11 -14   72.69    5.14
   0 -11 -14   70.34    5.87
   0 -11 -14   67.96    5.95
   0 -11 -14   71.61    4.91
   0 -11 -15   21.78    3.42
   0 -11 -15   21.24    3.24
   0 -11 -15   17.25    2.49
   0 -11 -16   28.39    3.83
   0 -11 -16   30.36    3.61
   0 -11 -17    9.22    2.22
   0 -11 -17   11.75    2.37
   0 -11 -17    8.02    1.94
   0 -11 -18    3.63    1.52
   0 -11 -18   -1.07    1.80
   0 -11 -18    0.61    1.27
   0 -11 -19    4.08    1.49
   0 -11 -19   -0.02    1.04
   0 -11 -19    2.23    1.01
   0 -11 -20    0.21    0.84
   0 -11 -20    1.21    0.78
   0  12 -25   22.75    2.18
   0 -12  25   23.75    2.12
   0  12 -24    6.75    1.68
   0 -12  24    7.61    1.53
   0 -12  23    0.75    0.88
   0  12 -23    0.18    1.42
   0 -12  23    0.11    1.25
   0 -12  22   12.25    1.95
   0 -12  22   11.54    2.27
   0  12 -22   11.63    2.59
   0 -12  21    2.64    1.55
   0 -12  21    2.61    1.52
   0 -12  20    1.88    1.81
   0 -12  20    1.13    1.55
   0 -12  19   23.02    3.08
   0 -12  19   29.32    3.71
   0 -12  18    1.10    1.58
   0 -12  18    0.03    1.51
   0 -12  17    9.69    2.50
   0 -12  17   10.90    2.49
   0 -12  16    4.20    1.81
   0 -12  16    5.00    1.51
   0 -12  16    6.92    2.53
   0 -12  15   72.79    5.18
   0 -12  15   73.00    5.20
   0  12 -15   74.79   11.68
   0 -12  15   73.86    5.48
   0 -12  14   41.11    3.98
   0 -12  14   39.99    3.79
   0  12 -14   33.28    7.99
   0 -12  14   39.26    4.08
   0 -12  13   75.19    5.43
   0 -12  13   68.29    5.22
   0 -12  13   66.78    4.87
   0 -12  12    1.05    1.22
   0 -12  12    2.12    1.43
   0 -12  12    2.94    1.51
   0  12 -11  144.94   14.69
   0 -12  11  142.92    7.37
   0 -12  11  151.72    7.29
   0  12 -10   99.56   12.25
   0 -12  10   99.90    6.15
   0 -12  10   92.71    5.71
   0 -12   9  114.24    6.13
   0  12  -9  114.47   12.64
   0 -12   9  119.63    6.65
   0 -12   8   57.13    4.66
   0  12  -8   52.81    8.84
   0  12  -7   21.33    5.53
   0  12  -6   51.31    8.80
   0  12  -5   -0.66    3.09
   0  12  -5   -0.06    2.84
   0  12  -4    0.73    2.67
   0  12  -4   -0.88    2.71
   0  12  -3   74.32    9.73
   0  12  -3   57.22    9.01
   0  12  -2   13.19    4.44
   0  12  -2   20.36    5.15
   0  12  -1   42.00    7.01
   0  12  -1   49.77    8.40
   0  12   0   85.25    9.54
   0  12   0   56.83    8.20
   0  12   1    8.59    3.96
   0 -12  -2   11.70    2.30
   0 -12  -2   14.18    2.65
   0  12   2   10.33    3.79
   0 -12  -2   14.24    2.52
   0 -12  -2    9.98    2.20
   0 -12  -2   13.47    2.64
   0 -12  -2   12.07    2.25
   0  12   2    6.14    3.03
   0 -12  -3    1.48    1.50
   0 -12  -3   -0.76    1.72
   0 -12  -3    2.90    1.93
   0  12   3    0.78    2.29
   0 -12  -3    3.26    1.52
   0 -12  -3    2.72    1.47
   0 -12  -3    1.05    1.47
   0 -12  -3    3.42    2.15
   0 -12  -4   -0.58    1.35
   0 -12  -4   -0.13    1.16
   0 -12  -4   -1.14    1.79
   0 -12  -4    1.76    1.59
   0 -12  -4    0.86    1.56
   0 -12  -4   -0.10    1.34
   0 -12  -4    0.47    1.19
   0 -12  -4   -0.70    1.35
   0 -12  -5    1.41    1.53
   0 -12  -5   -1.22    2.16
   0 -12  -5    1.89    1.99
   0 -12  -5   -0.87    1.77
   0 -12  -5    2.48    1.90
   0 -12  -5   -0.80    2.23
   0 -12  -5    0.47    1.62
   0 -12  -5    0.42    1.43
   0 -12  -5    1.67    1.79
   0 -12  -6    0.81    1.37
   0 -12  -6    3.12    2.09
   0 -12  -6    0.69    1.77
   0 -12  -6    1.61    1.63
   0 -12  -6   -1.10    1.70
   0 -12  -6   -1.84    2.52
   0 -12  -6    0.76    1.65
   0 -12  -6    0.15    1.72
   0 -12  -6   -1.25    2.32
   0 -12  -6    0.21    2.05
   0 -12  -7    8.20    2.64
   0 -12  -7    5.41    2.12
   0 -12  -7    5.25    1.93
   0 -12  -7    6.03    2.39
   0 -12  -7    5.73    2.12
   0 -12  -7    0.64    2.21
   0 -12  -7    5.49    2.17
   0 -12  -7    8.87    2.49
   0 -12  -7    1.80    2.18
   0 -12  -7    5.99    2.28
   0 -12  -8    8.21    2.89
   0 -12  -8    9.30    2.56
   0 -12  -8    9.42    2.59
   0 -12  -8    4.52    1.66
   0 -12  -8    2.02    2.63
   0 -12  -8    5.35    2.23
   0 -12  -8   11.20    2.45
   0 -12  -8    8.35    2.37
   0 -12  -8    6.34    2.25
   0 -12  -8    9.26    2.73
   0 -12  -9   42.98    4.66
   0 -12  -9   42.10    4.76
   0 -12  -9   35.30    3.61
   0 -12  -9   40.94    4.58
   0 -12  -9   41.68    4.25
   0 -12  -9   36.01    4.10
   0 -12  -9   37.02    4.67
   0 -12  -9   42.06    4.40
   0 -12  -9   40.07    4.92
   0 -12  -9   45.50    4.97
   0 -12 -10   12.22    3.18
   0 -12 -10   15.45    2.79
   0 -12 -10   18.99    3.69
   0 -12 -10   12.74    2.74
   0 -12 -10   15.80    3.70
   0 -12 -10   15.63    3.30
   0 -12 -10   15.44    3.09
   0 -12 -10   10.41    2.56
   0 -12 -10    5.05    2.41
   0 -12 -10   12.00    2.90
   0 -12 -11  209.13   10.60
   0 -12 -11  201.93    8.94
   0 -12 -11  196.75    8.79
   0 -12 -11  203.02    9.82
   0 -12 -11  213.89   10.71
   0 -12 -11  210.16   10.06
   0 -12 -11  211.88    9.83
   0 -12 -11  214.70   10.17
   0 -12 -11  190.30    8.53
   0 -12 -11  200.60    8.89
   0 -12 -12    4.69    2.19
   0 -12 -12    2.19    1.70
   0 -12 -12    0.68    1.90
   0 -12 -12    1.68    2.22
   0 -12 -12    1.62    2.25
   0 -12 -12    1.88    1.63
   0 -12 -12    3.61    2.21
   0 -12 -12    4.21    2.46
   0 -12 -12    9.48    2.70
   0 -12 -13    2.88    2.10
   0 -12 -13   -0.50    1.80
   0 -12 -13    1.93    1.59
   0 -12 -13    6.99    2.87
   0 -12 -13    1.55    1.91
   0 -12 -14    4.30    1.79
   0 -12 -14    7.74    2.80
   0 -12 -14    2.48    1.97
   0 -12 -14    2.78    1.82
   0 -12 -14    5.08    2.26
   0 -12 -15   30.40    2.90
   0 -12 -15   30.70    3.87
   0 -12 -15   31.99    3.72
   0 -12 -15   28.68    3.41
   0 -12 -16   12.22    2.60
   0 -12 -16    7.71    1.82
   0 -12 -16    9.32    2.24
   0 -12 -17    0.38    1.16
   0 -12 -17    2.26    1.46
   0 -12 -17    1.03    1.12
   0 -12 -18   -1.40    1.13
   0 -12 -18    0.18    1.21
   0 -12 -18   -0.70    0.97
   0 -12 -19    1.23    0.98
   0  13 -25    9.52    1.28
   0 -13  25   10.73    1.26
   0 -13  24    1.12    0.94
   0  13 -24    0.25    1.07
   0 -13  23    4.07    1.21
   0  13 -23    7.44    1.73
   0 -13  23    6.61    1.55
   0 -13  22   -0.06    1.47
   0 -13  22    1.67    1.21
   0  13 -22    0.41    1.49
   0 -13  21    3.85    1.67
   0 -13  21    3.30    1.69
   0 -13  20   11.99    2.31
   0 -13  20   10.84    2.45
   0 -13  19   12.33    2.61
   0 -13  19    8.77    2.19
   0 -13  18   10.07    2.38
   0 -13  18    8.55    2.17
   0 -13  17   12.28    2.42
   0 -13  17   16.75    2.78
   0 -13  16    2.30    1.79
   0 -13  16    4.17    1.76
   0 -13  16    3.16    1.73
   0 -13  15    0.11    1.35
   0 -13  15   -0.02    1.59
   0 -13  15   -0.84    1.56
   0 -13  14   64.86    4.82
   0 -13  14   65.86    5.17
   0 -13  14   66.84    5.33
   0 -13  13   34.25    3.87
   0 -13  13   30.56    3.73
   0 -13  13   31.86    3.31
   0 -13  12   -0.94    1.79
   0 -13  12    2.62    1.54
   0 -13  11  124.15    6.80
   0  13 -11  118.21   13.89
   0 -13  11  138.82    7.51
   0 -13  10   19.43    2.87
   0  13 -10   23.64    6.33
   0 -13  10   16.60    2.80
   0 -13   9  274.39   10.41
   0 -13   9  255.78    9.34
   0 -13   8   31.51    3.71
   0 -13   8   28.53    3.25
   0  13  -8   26.45    6.77
   0 -13   7   22.54    2.88
   0 -13   7   28.32    3.52
   0  13  -6   -0.33    2.23
   0 -13   6   -0.30    1.45
   0 -13   5  153.69    8.15
   0 -13   5  173.69    8.08
   0 -13   5  149.56    7.19
   0  13  -5  175.60   14.89
   0 -13   4   25.36    3.01
   0 -13   4   30.84    3.58
   0  13  -4   31.01    7.58
   0 -13   4   26.79    3.46
   0 -13   3   45.08    4.09
   0 -13   3   44.34    3.99
   0  13  -3   43.60    8.22
   0 -13   3   37.53    3.96
   0 -13   3   43.54    4.29
   0 -13   3   35.13    3.62
   0  13  -2  155.14   13.92
   0 -13   2  125.25    7.27
   0 -13   2  139.45    7.05
   0 -13   2  131.55    6.90
   0 -13   2  140.03    6.90
   0 -13   2  128.90    7.28
   0 -13   1   17.18    3.05
   0  13  -1   18.73    5.10
   0 -13   1   22.15    3.27
   0 -13   1   23.15    3.07
   0 -13   1   21.25    2.99
   0 -13   1   22.09    2.86
   0 -13   1   23.43    3.08
   0 -13   0    1.80    1.80
   0 -13   0   -1.42    1.58
   0 -13   0   -2.25    1.96
   0 -13   0    2.65    1.46
   0 -13   0    0.67    1.69
   0 -13   0    0.63    1.65
   0 -13   0    0.57    1.61
   0 -13  -1    5.66    1.94
   0 -13  -1    4.71    1.61
   0 -13  -1    4.38    1.85
   0  13   1    7.06    3.48
   0 -13  -1    5.18    1.65
   0 -13  -1    6.41    1.93
   0 -13  -1    2.52    1.51
   0 -13  -1    5.15    1.96
   0 -13  -2   11.55    1.96
   0 -13  -2   14.56    2.65
   0 -13  -2   17.53    3.32
   0 -13  -2   13.06    2.54
   0 -13  -2   16.74    3.04
   0 -13  -2   14.76    3.15
   0 -13  -2   14.19    2.56
   0 -13  -2   13.81    2.50
   0 -13  -3   68.04    5.20
   0 -13  -3   69.05    5.48
   0 -13  -3   67.38    5.92
   0 -13  -3   66.22    5.22
   0 -13  -3   69.93    5.18
   0 -13  -3   66.53    5.31
   0 -13  -3   71.96    5.90
   0 -13  -3   68.06    5.46
   0 -13  -4   18.04    2.68
   0 -13  -4   22.22    3.46
   0 -13  -4   23.53    3.23
   0 -13  -4   20.60    3.00
   0 -13  -4   19.41    3.71
   0 -13  -4   20.95    3.15
   0 -13  -4   23.30    3.55
   0 -13  -4   18.33    2.97
   0 -13  -5   32.98    4.10
   0 -13  -5   28.68    3.62
   0 -13  -5   28.25    3.62
   0 -13  -5   29.41    3.77
   0 -13  -5   31.03    3.90
   0 -13  -5   37.64    4.50
   0 -13  -5   27.93    4.06
   0 -13  -5   28.69    3.75
   0 -13  -5   29.32    3.69
   0 -13  -5   26.02    3.76
   0 -13  -6   13.01    2.70
   0 -13  -6   22.24    3.70
   0 -13  -6   22.68    3.90
   0 -13  -6   16.23    2.93
   0 -13  -6   14.16    2.79
   0 -13  -6    6.22    2.54
   0 -13  -6   12.45    2.57
   0 -13  -6   16.31    3.06
   0 -13  -6   22.72    3.45
   0 -13  -6   18.32    3.09
   0 -13  -7   -5.11    3.43
   0 -13  -7    0.13    1.93
   0 -13  -7    0.73    1.78
   0 -13  -7   -2.86    2.35
   0 -13  -7   -1.01    2.16
   0 -13  -7   -1.97    1.85
   0 -13  -7   -1.40    1.85
   0 -13  -7   -0.54    2.27
   0 -13  -7   -0.63    2.19
   0 -13  -7    0.87    1.87
   0 -13  -8   18.98    3.30
   0 -13  -8   24.31    3.38
   0 -13  -8   25.74    3.70
   0 -13  -8   24.83    3.76
   0 -13  -8   20.58    3.29
   0 -13  -8   22.62    3.81
   0 -13  -8   24.55    3.51
   0 -13  -8   17.73    2.78
   0 -13  -8   23.22    3.82
   0 -13  -8   19.53    3.39
   0 -13  -9   33.28    4.39
   0 -13  -9   36.19    4.37
   0 -13  -9   31.67    3.95
   0 -13  -9   36.07    4.15
   0 -13  -9   30.34    4.00
   0 -13  -9   34.55    4.55
   0 -13  -9   26.34    4.12
   0 -13  -9   30.51    3.85
   0 -13  -9   26.19    3.17
   0 -13  -9   30.26    4.05
   0 -13 -10    0.22    1.93
   0 -13 -10    0.84    1.76
   0 -13 -10    0.85    2.28
   0 -13 -10    3.68    2.64
   0 -13 -10   -1.59    2.23
   0 -13 -10   -4.29    2.79
   0 -13 -10   -0.61    1.66
   0 -13 -10    4.13    2.46
   0 -13 -10    0.47    2.00
   0 -13 -10   -0.30    1.94
   0 -13 -11   39.03    4.53
   0 -13 -11   38.88    4.00
   0 -13 -11   40.40    4.39
   0 -13 -11   39.13    4.50
   0 -13 -11   44.68    4.94
   0 -13 -11   37.99    3.94
   0 -13 -11   49.14    5.38
   0 -13 -11   43.46    4.60
   0 -13 -12  106.19    6.94
   0 -13 -12  111.23    7.61
   0 -13 -12   96.14    5.81
   0 -13 -12  107.09    7.22
   0 -13 -12  111.05    6.84
   0 -13 -12  113.94    6.53
   0 -13 -13   26.97    3.49
   0 -13 -13   19.33    3.01
   0 -13 -13   16.12    2.45
   0 -13 -13   17.22    3.01
   0 -13 -13   17.67    3.16
   0 -13 -14   30.83    3.63
   0 -13 -14   27.51    2.82
   0 -13 -14   30.56    3.72
   0 -13 -14   26.14    3.12
   0 -13 -15   -0.46    1.58
   0 -13 -15    1.68    1.37
   0 -13 -15    1.82    1.39
   0 -13 -15   -0.52    1.20
   0 -13 -16   -0.38    1.02
   0 -13 -16   -1.71    1.38
   0 -13 -17    3.28    1.25
   0 -13 -17    2.16    0.93
   0 -13 -17    3.31    1.17
   0 -13 -18    0.61    0.74
   0 -13 -18    0.43    0.68
   0 -14  24   57.27    2.76
   0  14 -24   58.42    3.11
   0 -14  23    3.89    1.19
   0  14 -23    2.30    1.21
   0 -14  23    3.24    0.99
   0 -14  22    0.87    0.96
   0  14 -22    2.28    1.40
   0 -14  22    3.46    1.27
   0 -14  21   12.30    2.10
   0 -14  21   13.79    2.07
   0 -14  20    8.62    1.77
   0 -14  20    9.32    2.00
   0 -14  19    4.08    1.71
   0 -14  19    9.46    2.37
   0 -14  18    1.92    1.78
   0 -14  18    3.42    1.66
   0 -14  17    7.89    1.74
   0 -14  17    4.52    1.66
   0 -14  17    8.72    2.03
   0 -14  16    2.05    1.68
   0 -14  16    1.73    1.37
   0 -14  16    1.11    1.33
   0 -14  15   13.14    2.37
   0 -14  15   10.50    2.36
   0 -14  15    9.65    2.12
   0 -14  14    4.75    2.00
   0 -14  14    4.37    1.65
   0 -14  13    7.11    2.31
   0 -14  13    6.46    2.22
   0 -14  12   42.91    4.45
   0 -14  12   43.98    4.23
   0 -14  11   48.54    4.69
   0 -14  11   51.31    4.53
   0 -14  10   13.33    2.76
   0 -14  10   10.86    2.23
   0 -14   9   83.25    5.44
   0 -14   9   89.99    6.26
   0 -14   8   80.30    5.86
   0 -14   8   82.44    5.39
   0 -14   7   45.52    3.97
   0 -14   7   50.24    4.64
   0 -14   6  118.16    7.40
   0 -14   6  130.71    7.26
   0 -14   5   44.15    4.33
   0 -14   5   37.91    4.23
   0 -14   5   48.28    4.43
   0 -14   4   36.40    3.90
   0 -14   4   36.81    3.65
   0 -14   4   43.47    4.18
   0 -14   4   35.90    4.09
   0 -14   3   46.11    4.15
   0 -14   3   39.24    4.30
   0 -14   3   53.90    4.69
   0 -14   3   42.07    4.10
   0 -14   2    0.86    1.37
   0 -14   2   -3.23    2.57
   0 -14   2    4.87    2.17
   0 -14   2   -0.33    1.54
   0 -14   2    2.84    1.76
   0 -14   2   -0.21    1.55
   0 -14   1  403.82   12.15
   0 -14   1  368.78   11.09
   0 -14   1  396.24   12.54
   0 -14   1  399.35   13.18
   0  14  -1  417.88   25.11
   0 -14   1  388.82   13.27
   0 -14   1  384.18   12.02
   0 -14   0    1.17    1.51
   0 -14   0    0.14    1.45
   0 -14   0   -1.09    1.80
   0 -14   0   -3.02    2.02
   0 -14   0    2.09    1.62
   0  14   0    4.81    5.15
   0 -14   0   -1.99    1.39
   0 -14   0    0.98    1.72
   0 -14  -1   44.04    4.45
   0 -14  -1   39.51    3.74
   0 -14  -1   38.98    3.93
   0 -14  -1   40.04    4.55
   0 -14  -1   42.10    4.22
   0 -14  -1   44.89    4.44
   0 -14  -2   99.11    6.60
   0 -14  -2   92.62    6.37
   0 -14  -2   97.51    6.78
   0 -14  -2   85.30    5.62
   0 -14  -2   93.99    6.28
   0 -14  -3   33.69    3.72
   0 -14  -3   41.12    4.50
   0 -14  -3   36.14    4.24
   0 -14  -3   38.55    4.19
   0 -14  -3   24.21    3.11
   0 -14  -3   40.68    4.98
   0 -14  -3   39.48    4.03
   0 -14  -3   36.23    4.14
   0 -14  -4  451.94   13.13
   0 -14  -4  444.43   13.63
   0 -14  -4  464.32   14.11
   0 -14  -4  470.79   13.41
   0 -14  -4  471.56   14.96
   0 -14  -4  466.10   15.38
   0 -14  -4  428.81   13.40
   0 -14  -4  456.70   14.99
   0 -14  -4  448.44   13.98
   0 -14  -5    3.63    2.43
   0 -14  -5   -5.64    3.08
   0 -14  -5    0.09    1.77
   0 -14  -5   -1.04    1.86
   0 -14  -5    3.63    2.26
   0 -14  -5   -0.65    2.09
   0 -14  -5    1.28    2.07
   0 -14  -5   -0.85    2.34
   0 -14  -5    3.52    2.49
   0 -14  -6   34.55    4.14
   0 -14  -6   29.08    4.18
   0 -14  -6   24.05    2.90
   0 -14  -6   35.02    4.02
   0 -14  -6   35.12    4.68
   0 -14  -6   34.56    4.16
   0 -14  -6   29.57    3.83
   0 -14  -6   35.87    4.18
   0 -14  -6   34.69    4.26
   0 -14  -6   35.97    4.73
   0 -14  -7   24.41    3.68
   0 -14  -7   23.53    3.50
   0 -14  -7   12.97    2.57
   0 -14  -7   18.46    3.46
   0 -14  -7   21.53    3.29
   0 -14  -7   22.31    3.79
   0 -14  -7   27.61    4.10
   0 -14  -7   24.16    4.05
   0 -14  -7   20.34    3.42
   0 -14  -8   16.23    2.88
   0 -14  -8   10.73    2.25
   0 -14  -8   16.52    3.36
   0 -14  -8   15.65    3.23
   0 -14  -8   12.54    2.64
   0 -14  -8   19.43    3.81
   0 -14  -8   14.49    2.90
   0 -14  -8   12.64    3.10
   0 -14  -8   16.75    3.56
   0 -14  -9    5.31    2.02
   0 -14  -9    6.01    2.85
   0 -14  -9    4.13    1.90
   0 -14  -9    4.80    2.36
   0 -14  -9    3.40    2.46
   0 -14  -9    6.13    1.83
   0 -14  -9    7.46    3.15
   0 -14  -9    1.85    2.30
   0 -14  -9    6.15    2.07
   0 -14 -10    2.34    1.88
   0 -14 -10    0.49    1.91
   0 -14 -10    0.33    1.71
   0 -14 -10    5.17    2.77
   0 -14 -10    2.07    2.01
   0 -14 -10    4.58    2.85
   0 -14 -10    2.62    1.88
   0 -14 -10   -3.02    2.30
   0 -14 -10    3.27    2.41
   0 -14 -11    3.86    2.31
   0 -14 -11    7.51    3.26
   0 -14 -11    4.78    1.91
   0 -14 -11    3.57    2.21
   0 -14 -11    1.63    2.19
   0 -14 -11   -2.01    1.95
   0 -14 -12   -1.60    1.67
   0 -14 -12   -0.98    1.36
   0 -14 -12    4.82    2.39
   0 -14 -12    5.42    2.91
   0 -14 -12    2.37    2.25
   0 -14 -12    0.97    1.83
   0 -14 -13   -1.00    1.51
   0 -14 -13    3.48    1.73
   0 -14 -13   -0.77    1.42
   0 -14 -13   -1.38    1.76
   0 -14 -14    8.22    2.02
   0 -14 -14    4.09    1.42
   0 -14 -14    1.14    1.44
   0 -14 -14    5.49    1.67
   0 -14 -15    1.53    1.16
   0 -14 -15    1.77    1.30
   0 -14 -15    0.26    1.26
   0 -14 -16    5.17    1.26
   0 -14 -16    6.54    1.16
   0 -15  23   21.12    1.68
   0  15 -23   26.13    2.13
   0 -15  22    5.72    1.23
   0 -15  22    4.98    1.20
   0  15 -22    6.14    1.45
   0 -15  21   -0.26    0.90
   0  15 -21   -0.24    1.17
   0 -15  21    1.24    1.07
   0 -15  20   35.21    2.95
   0 -15  20   35.24    3.28
   0 -15  19    3.70    1.77
   0 -15  19    1.20    1.06
   0 -15  18   44.80    3.50
   0 -15  18   48.42    4.33
   0 -15  17   42.49    3.73
   0 -15  17   37.59    3.26
   0 -15  17   44.56    4.42
   0 -15  16    8.20    2.61
   0 -15  16    6.01    1.79
   0 -15  16    2.96    1.65
   0 -15  15   34.76    3.82
   0 -15  15   33.70    3.67
   0 -15  14    8.76    2.14
   0 -15  14   11.23    2.40
   0 -15  13    1.18    1.52
   0 -15  13    0.20    1.58
   0 -15  12   39.65    4.00
   0 -15  12   44.78    4.66
   0 -15  11   30.16    3.82
   0 -15  11   28.96    3.53
   0 -15  10  192.76    9.11
   0 -15  10  198.92    8.37
   0 -15   9   16.13    2.80
   0 -15   9   16.31    2.99
   0 -15   8  396.06   12.94
   0 -15   8  398.47   11.49
   0 -15   8  390.69   13.59
   0 -15   7   -0.65    2.06
   0 -15   7    3.47    1.51
   0 -15   7   -1.48    1.73
   0 -15   6  123.47    7.32
   0 -15   6  115.83    7.39
   0 -15   5  126.37    7.39
   0 -15   5  127.08    7.09
   0 -15   5  111.56    6.12
   0 -15   5  114.15    7.40
   0 -15   4  123.21    7.18
   0 -15   4  122.95    7.57
   0 -15   4  106.77    6.16
   0 -15   4  121.03    6.99
   0 -15   3  238.72    9.82
   0 -15   3  224.91    9.50
   0  15  -3  237.16   20.15
   0 -15   3  226.44   10.20
   0 -15   3  229.91    9.14
   0 -15   2  223.86   10.24
   0 -15   2  213.06    8.44
   0 -15   2  220.77    9.17
   0 -15   2  220.70    9.50
   0  15  -2  211.04   18.73
   0 -15   2  243.29    9.68
   0 -15   1   15.57    2.29
   0 -15   1   20.96    3.55
   0 -15   1   26.93    3.39
   0 -15   1   23.62    3.36
   0 -15   1   18.56    2.79
   0 -15   1   21.46    3.69
   0 -15   0  168.06    8.36
   0 -15   0  152.25    7.44
   0 -15   0  155.60    7.89
   0 -15   0  182.29    8.16
   0 -15   0  183.65    9.26
   0 -15  -1   61.49    4.73
   0 -15  -1   55.35    4.85
   0 -15  -1   63.82    5.46
   0 -15  -1   63.96    5.61
   0 -15  -1   65.00    5.42
   0 -15  -1   57.24    4.66
   0 -15  -2    1.99    2.02
   0 -15  -2    1.77    2.02
   0 -15  -2   -1.18    2.25
   0 -15  -2   -4.65    3.05
   0 -15  -2   -1.16    1.58
   0 -15  -3  170.30    8.41
   0 -15  -3  169.78    7.88
   0 -15  -3  166.50    8.30
   0 -15  -3  157.65    8.68
   0 -15  -3  145.06    7.45
   0 -15  -3  159.16    8.35
   0 -15  -3  156.56    8.99
   0 -15  -4    2.91    2.21
   0 -15  -4    0.76    2.32
   0 -15  -4    0.74    2.04
   0 -15  -4    1.41    2.05
   0 -15  -4    4.69    1.97
   0 -15  -4    3.57    1.97
   0 -15  -4   -1.69    2.68
   0 -15  -5  138.22    7.73
   0 -15  -5  151.12    8.70
   0 -15  -5  146.72    7.50
   0 -15  -5  150.22    8.99
   0 -15  -5  154.07    8.24
   0 -15  -5  155.93    8.74
   0 -15  -5  136.85    7.69
   0 -15  -5  154.07    8.05
   0 -15  -6    0.67    2.15
   0 -15  -6    1.02    1.60
   0 -15  -6    4.64    2.51
   0 -15  -6    1.22    1.44
   0 -15  -6    1.19    1.94
   0 -15  -6   -4.36    2.72
   0 -15  -6   -0.80    2.11
   0 -15  -6    2.67    1.86
   0 -15  -6   -1.18    2.54
   0 -15  -7  111.77    6.85
   0 -15  -7  109.29    7.58
   0 -15  -7  100.27    7.38
   0 -15  -7  101.63    6.60
   0 -15  -7   99.66    6.58
   0 -15  -7   95.18    6.05
   0 -15  -7   99.45    6.85
   0 -15  -7   96.28    7.00
   0 -15  -7  108.03    6.63
   0 -15  -8   -1.61    2.25
   0 -15  -8   -3.35    2.40
   0 -15  -8   -0.09    2.09
   0 -15  -8   -0.62    2.31
   0 -15  -8    3.78    2.16
   0 -15  -8    1.92    1.94
   0 -15  -8    3.80    2.56
   0 -15  -8   -0.82    1.54
   0 -15  -8   -1.03    1.96
   0 -15  -9   15.07    2.63
   0 -15  -9   19.28    3.35
   0 -15  -9   17.62    3.09
   0 -15  -9    9.19    2.01
   0 -15  -9   18.67    3.25
   0 -15  -9   15.35    3.13
   0 -15  -9   17.56    2.85
   0 -15  -9   15.13    3.36
   0 -15  -9   18.78    3.36
   0 -15 -10   17.72    2.89
   0 -15 -10   18.24    3.10
   0 -15 -10   22.18    3.07
   0 -15 -10   20.20    3.73
   0 -15 -10   21.29    3.42
   0 -15 -10   22.60    3.32
   0 -15 -10   20.95    2.87
   0 -15 -11   36.64    3.51
   0 -15 -11   45.07    4.11
   0 -15 -11   37.76    3.52
   0 -15 -11   38.28    3.93
   0 -15 -11   41.36    4.43
   0 -15 -11   37.87    3.99
   0 -15 -12    4.17    2.02
   0 -15 -12    3.34    1.42
   0 -15 -12    5.16    2.08
   0 -15 -12    4.50    1.52
   0 -15 -13   55.67    3.49
   0 -15 -13   58.72    3.62
   0 -15 -13   58.16    4.13
   0 -15 -14    5.43    1.43
   0 -15 -14    4.77    1.04
   0 -15 -15    2.38    1.09
   0  16 -22   14.71    1.54
   0 -16  22   15.75    1.57
   0 -16  21   12.31    1.74
   0  16 -21   14.17    1.84
   0  16 -20   11.86    1.84
   0 -16  20   14.09    2.06
   0 -16  19   21.92    2.70
   0 -16  18   15.30    2.53
   0 -16  18   13.18    1.92
   0 -16  17  121.65    6.40
   0 -16  17  116.86    5.67
   0 -16  16    4.03    1.76
   0 -16  16    4.77    1.55
   0 -16  15   38.47    3.80
   0 -16  15   44.72    4.39
   0 -16  14    9.88    2.24
   0 -16  14   13.86    2.94
   0 -16  14    7.36    1.80
   0 -16  13   13.07    2.64
   0 -16  13    6.54    1.75
   0 -16  13    8.25    1.99
   0 -16  12   95.64    5.77
   0 -16  12  101.19    6.46
   0 -16  11   35.62    4.07
   0 -16  11   28.63    3.95
   0 -16  11   30.77    3.97
   0 -16  11   27.65    3.22
   0 -16  10    4.55    1.92
   0 -16  10    6.24    1.59
   0 -16  10    6.90    2.29
   0 -16  10    6.91    2.37
   0 -16   9  196.53    8.60
   0 -16   9  184.11    8.94
   0 -16   9  183.74    9.35
   0 -16   9  176.01    7.54
   0 -16   8   21.27    3.35
   0 -16   8   17.78    3.20
   0 -16   8   16.92    2.45
   0 -16   8   19.69    3.01
   0 -16   7    1.57    2.03
   0 -16   7    0.61    1.79
   0 -16   6  109.45    6.91
   0 -16   6  108.22    7.21
   0 -16   5   46.03    4.64
   0 -16   5   49.01    4.92
   0 -16   5   40.33    3.81
   0 -16   4  358.47   12.88
   0 -16   4  374.09   12.33
   0 -16   4  355.64   11.68
   0 -16   4  353.06   11.11
   0 -16   3   93.81    6.34
   0 -16   3   87.15    5.61
   0 -16   3   96.48    6.31
   0 -16   3   90.80    6.72
   0 -16   2  476.97   13.91
   0 -16   2  492.14   13.76
   0 -16   2  440.62   12.05
   0 -16   2  454.46   12.98
   0 -16   1   77.64    5.60
   0 -16   1   74.44    5.07
   0 -16   1   76.00    5.75
   0 -16   1   89.75    5.87
   0 -16   0   83.93    5.91
   0 -16   0   78.68    5.31
   0 -16   0   89.33    6.22
   0 -16   0   99.78    7.00
   0 -16   0   98.77    5.93
   0 -16  -1   47.59    4.54
   0 -16  -1   56.61    5.11
   0 -16  -1   60.14    5.47
   0 -16  -1   51.28    5.19
   0 -16  -1   43.18    4.04
   0 -16  -2  193.81    9.60
   0 -16  -2  200.21    8.81
   0 -16  -2  192.57    9.05
   0 -16  -2  184.53    8.65
   0 -16  -2  187.54    8.30
   0 -16  -2  198.06    9.84
   0 -16  -3   14.15    2.94
   0 -16  -3    7.50    1.97
   0 -16  -3    9.50    2.69
   0 -16  -3   11.74    3.03
   0 -16  -3   13.49    2.70
   0 -16  -3   17.12    3.20
   0 -16  -3   14.60    2.82
   0 -16  -4  119.95    7.01
   0 -16  -4  120.26    6.78
   0 -16  -4  117.91    7.88
   0 -16  -4  110.97    7.10
   0 -16  -4  110.46    6.41
   0 -16  -4  120.44    7.07
   0 -16  -4  106.21    7.20
   0 -16  -4  119.96    7.13
   0 -16  -5   32.12    4.33
   0 -16  -5   29.65    3.55
   0 -16  -5   33.54    3.63
   0 -16  -5   33.62    3.98
   0 -16  -5   33.23    4.03
   0 -16  -5   32.49    4.32
   0 -16  -5   32.25    3.75
   0 -16  -5   29.83    3.76
   0 -16  -6    5.06    1.80
   0 -16  -6    7.90    2.44
   0 -16  -6   -0.04    2.00
   0 -16  -6    1.95    1.99
   0 -16  -6    3.61    1.85
   0 -16  -6    8.79    2.51
   0 -16  -6    8.75    3.15
   0 -16  -6    8.00    2.13
   0 -16  -7   10.48    2.70
   0 -16  -7   12.21    3.04
   0 -16  -7   14.07    2.48
   0 -16  -7    8.63    2.21
   0 -16  -7   11.04    2.14
   0 -16  -7   16.80    3.17
   0 -16  -7   10.83    2.61
   0 -16  -7   14.54    2.76
   0 -16  -8    5.51    2.39
   0 -16  -8   10.55    2.93
   0 -16  -8    7.80    2.62
   0 -16  -8    8.78    1.96
   0 -16  -8   12.98    2.94
   0 -16  -8   11.27    2.33
   0 -16  -8    4.90    1.83
   0 -16  -8   10.60    2.87
   0 -16  -9   38.78    3.39
   0 -16  -9   45.52    4.24
   0 -16  -9   41.22    4.05
   0 -16  -9   35.76    3.51
   0 -16  -9   40.19    3.57
   0 -16  -9   39.94    4.47
   0 -16 -10    6.46    1.58
   0 -16 -10    8.18    2.18
   0 -16 -10    6.24    1.88
   0 -16 -10   12.29    2.96
   0 -16 -11   23.40    2.39
   0 -16 -11   24.91    2.82
   0 -16 -11   24.51    2.66
   0 -16 -12    9.70    1.94
   0 -16 -12    7.68    1.33
   0 -16 -13   29.27    2.55
   0 -17  21   13.12    1.51
   0 -17  20   22.29    2.05
   0  17 -20   22.20    2.00
   0 -17  20   23.13    2.20
   0 -17  19    3.47    1.34
   0 -17  19    4.32    1.27
   0  17 -19    2.18    0.99
   0 -17  18    2.56    1.33
   0 -17  18    0.35    1.14
   0 -17  18   -0.50    0.98
   0 -17  17    3.38    1.18
   0 -17  17    4.44    1.71
   0 -17  17    5.36    1.74
   0 -17  16   44.66    3.63
   0 -17  16   43.11    3.80
   0 -17  16   47.65    3.91
   0 -17  15   56.06    4.68
   0 -17  15   55.32    4.30
   0 -17  15   53.43    4.22
   0 -17  14   12.17    2.41
   0 -17  14    9.64    2.00
   0 -17  14   12.79    2.48
   0 -17  13   12.38    2.38
   0 -17  13   16.40    2.77
   0 -17  13   19.33    2.77
   0 -17  12   -1.26    1.83
   0 -17  12    0.18    1.44
   0 -17  12    1.70    1.62
   0 -17  11   51.07    4.73
   0 -17  11   50.25    4.26
   0 -17  11   48.61    4.69
   0 -17  10   40.53    3.78
   0 -17  10   36.88    4.08
   0 -17  10   35.03    4.12
   0 -17   9   21.23    3.34
   0 -17   9   21.53    2.79
   0 -17   9   22.87    3.43
   0 -17   8   23.91    3.43
   0 -17   8   27.80    3.08
   0 -17   8   26.96    3.65
   0 -17   7   31.72    3.86
   0 -17   7   26.42    3.48
   0 -17   6   48.79    4.78
   0 -17   6   51.08    4.72
   0 -17   5   36.41    4.20
   0 -17   5   30.82    3.87
   0 -17   5   28.22    3.02
   0 -17   4    0.86    1.29
   0 -17   4    2.92    1.94
   0 -17   4    2.14    1.77
   0 -17   3   16.71    3.02
   0 -17   3   12.68    2.37
   0 -17   2   67.12    5.53
   0 -17   2   54.75    4.57
   0 -17   2   59.95    4.47
   0 -17   2   71.14    5.18
   0 -17   1   21.47    2.92
   0 -17   1   23.58    3.61
   0 -17   1   26.41    3.26
   0 -17   1   24.50    3.31
   0 -17   0  122.03    6.45
   0 -17   0  129.95    6.45
   0 -17   0  126.78    6.85
   0 -17   0  133.87    7.43
   0 -17   0  130.62    7.84
   0 -17  -1   -0.51    2.23
   0 -17  -1    1.42    1.71
   0 -17  -1    0.20    2.04
   0 -17  -2   64.75    5.08
   0 -17  -2   69.01    5.39
   0 -17  -2   61.58    5.00
   0 -17  -2   55.86    4.54
   0 -17  -2   64.75    5.59
   0 -17  -3   40.08    3.79
   0 -17  -3   41.71    4.26
   0 -17  -3   46.42    4.67
   0 -17  -3   48.50    4.85
   0 -17  -3   41.89    4.04
   0 -17  -3   38.10    4.31
   0 -17  -3   39.05    4.49
   0 -17  -4   64.59    5.33
   0 -17  -4   67.20    5.21
   0 -17  -4   67.20    5.11
   0 -17  -4   66.56    4.96
   0 -17  -4   66.83    5.74
   0 -17  -4   66.41    4.79
   0 -17  -4   70.35    5.63
   0 -17  -5   -0.07    2.15
   0 -17  -5    8.39    2.59
   0 -17  -5   -0.59    1.90
   0 -17  -5    4.62    2.28
   0 -17  -5    6.55    2.23
   0 -17  -5    2.30    1.53
   0 -17  -5    4.53    2.32
   0 -17  -6   22.94    3.37
   0 -17  -6   22.77    3.52
   0 -17  -6   30.43    3.49
   0 -17  -6   31.97    3.61
   0 -17  -6   25.22    2.94
   0 -17  -6   27.28    3.50
   0 -17  -6   23.04    3.31
   0 -17  -7    1.03    1.88
   0 -17  -7    4.14    2.23
   0 -17  -7    5.87    2.41
   0 -17  -7    8.01    2.73
   0 -17  -7    6.03    2.26
   0 -17  -7    1.64    1.75
   0 -17  -7    1.62    1.30
   0 -17  -8   18.48    2.87
   0 -17  -8   15.17    2.80
   0 -17  -8   18.26    2.64
   0 -17  -9    3.14    1.71
   0 -17  -9    1.74    1.89
   0 -17  -9    1.05    1.65
   0 -17 -10   27.98    2.75
   0 -17 -10   21.91    2.71
   0 -18  20    1.01    0.74
   0 -18  19    2.92    0.99
   0 -18  18   -0.75    0.93
   0 -18  18   -0.84    0.95
   0 -18  17   10.23    1.71
   0 -18  17    9.86    1.55
   0 -18  17    9.47    1.73
   0 -18  16    1.09    1.21
   0 -18  16    0.59    0.97
   0 -18  16    0.79    0.98
   0 -18  15   11.76    2.07
   0 -18  15   14.38    2.22
   0 -18  15   15.75    2.28
   0 -18  14   18.76    2.62
   0 -18  14   18.85    2.46
   0 -18  14   21.06    2.72
   0 -18  13    6.47    1.77
   0 -18  13    6.24    2.00
   0 -18  13    5.50    1.84
   0 -18  12   21.26    2.81
   0 -18  12   20.09    3.01
   0 -18  12   22.94    2.74
   0 -18  11    1.61    1.57
   0 -18  11    1.44    1.14
   0 -18  11    1.75    1.66
   0 -18  10   12.48    2.59
   0 -18  10   10.56    2.54
   0 -18  10   12.58    2.13
   0 -18   9    0.73    1.41
   0 -18   9    1.27    1.68
   0 -18   8    7.33    1.72
   0 -18   8    9.52    2.51
   0 -18   7    9.09    2.51
   0 -18   7   10.15    2.41
   0 -18   6    7.71    2.09
   0 -18   6    7.37    2.16
   0 -18   5   32.06    3.67
   0 -18   4   91.58    5.22
   0 -18   4   94.23    5.92
   0 -18   3   -0.89    1.45
   0 -18   3   -0.10    1.54
   0 -18   2   41.36    3.81
   0 -18   2   36.71    4.13
   0 -18   2   42.18    3.75
   0 -18   2   36.56    3.62
   0 -18   1   16.66    2.51
   0 -18   1   10.41    2.48
   0 -18   1   14.66    2.55
   0 -18   1   21.24    3.09
   0 -18   0   -1.43    1.69
   0 -18   0    1.58    1.79
   0 -18   0    4.28    2.01
   0 -18   0   -0.29    1.87
   0 -18  -1   41.88    3.92
   0 -18  -1   48.90    4.61
   0 -18  -1   38.80    3.79
   0 -18  -1   41.09    3.80
   0 -18  -1   37.14    4.01
   0 -18  -2   24.70    3.49
   0 -18  -2   11.06    2.70
   0 -18  -2   14.73    2.20
   0 -18  -2   11.55    2.62
   0 -18  -2   24.98    3.21
   0 -18  -2   17.60    2.76
   0 -18  -3   41.87    4.19
   0 -18  -3   44.94    4.02
   0 -18  -3   36.17    3.36
   0 -18  -3   50.28    4.18
   0 -18  -3   37.85    4.08
   0 -18  -3   36.02    4.02
   0 -18  -4   16.01    2.91
   0 -18  -4   13.77    2.06
   0 -18  -4   18.26    3.09
   0 -18  -4   25.04    3.34
   0 -18  -4   13.59    2.72
   0 -18  -4   15.19    2.91
   0 -18  -5   60.21    3.89
   0 -18  -5   60.81    4.41
   0 -18  -5   56.39    4.48
   0 -18  -5   68.81    4.56
   0 -18  -5   59.41    4.83
   0 -18  -5   65.78    4.64
   0 -18  -6    2.24    1.79
   0 -18  -6    3.05    1.88
   0 -18  -7   57.15    3.98
   0 -18  -7   37.84    3.61
   0 -18  -8    3.45    1.68
   0 -19  18   -0.07    0.60
   0 -19  17    1.37    0.75
   0 -19  16   14.36    1.69
   0 -19  16   17.73    1.87
   0 -19  16   16.49    1.67
   0 -19  15    9.63    1.71
   0 -19  15    9.36    1.49
   0 -19  15    9.17    1.47
   0 -19  14    6.86    1.44
   0 -19  14    9.18    1.87
   0 -19  14    8.34    1.59
   0 -19  13   -0.31    1.03
   0 -19  13   -0.11    1.06
   0 -19  13    0.19    1.40
   0 -19  12    2.23    1.32
   0 -19  12    0.83    1.38
   0 -19  12    2.00    1.25
   0 -19  11   11.08    2.01
   0 -19  11   10.38    1.66
   0 -19  11   10.20    2.20
   0 -19  10   12.82    2.20
   0 -19  10   13.01    2.55
   0 -19   9    4.35    1.73
   0 -19   9    4.56    1.67
   0 -19   8   25.60    3.23
   0 -19   7    0.78    1.52
   0 -19   6   28.87    3.34
   0 -19   6   25.73    3.16
   0 -19   5   -0.76    1.61
   0 -19   5    0.03    1.57
   0 -19   4    5.33    1.67
   0 -19   4    2.08    1.42
   0 -19   4    3.18    1.46
   0 -19   3   14.13    2.17
   0 -19   3   17.22    2.88
   0 -19   3   12.86    2.07
   0 -19   2   -1.27    1.34
   0 -19   2   -0.40    1.84
   0 -19   2    2.51    1.47
   0 -19   2    1.80    1.19
   0 -19   1    0.53    1.29
   0 -19   1    0.87    1.63
   0 -19   1    2.83    1.23
   0 -19   0    4.80    1.96
   0 -19   0    4.84    1.81
   0 -19   0    2.98    1.11
   0 -19   0    7.89    2.11
   0 -19  -1    2.01    1.74
   0 -19  -1   -0.63    1.86
   0 -19  -1    1.20    1.46
   0 -19  -2    1.71    1.61
   0 -19  -2    4.21    1.98
   0 -19  -3    5.42    1.76
   0 -19  -3    6.27    1.95
   0 -19  -4    0.45    1.42
   0 -19  -4   -0.37    1.40
   0 -19  -5   15.81    2.41
   0 -19  -6    1.40    1.30
   0 -19  -7   10.34    1.87
   0 -20  15   -0.10    0.80
   0 -20  14    4.82    1.20
   0 -20  13   -1.02    1.09
   0 -20  12    6.47    1.49
   0 -20  11    4.30    1.45
   0 -20  10   -0.58    1.30
   0 -20   9    5.67    1.70
   0 -20   8    4.78    1.73
   0 -20   8    3.90    1.21
   0 -20   7    5.05    1.65
   0 -20   7    3.68    1.36
   0 -20   6    3.67    1.30
   0 -20   6    3.27    1.51
   0 -20   5   31.16    2.92
   0 -20   5   23.66    2.58
   0 -20   4    0.62    1.18
   0 -20   4   -0.77    1.14
   0 -20   3   27.24    2.87
   0 -20   3   28.40    2.49
   0 -20   2   13.45    1.65
   0 -20   2   13.89    2.28
   0 -20   2   12.71    2.10
   0 -20   1    1.23    1.43
   0 -20   1   -1.98    1.74
   0 -20   0   -1.69    1.76
   0 -20   0   -1.53    1.43
   0 -20  -1    3.53    1.47
   0 -20  -1    4.72    1.64
   0 -20  -2    5.76    1.64
   0 -20  -2    4.64    1.37
   0 -20  -3    1.11    1.19
   0 -20  -4    8.55    1.66
   0 -20  -5    1.91    1.10
   0 -21  12    0.56    0.71
   0 -21  11    1.62    0.89
   0 -21  10    8.88    1.37
   0 -21   9    0.78    0.92
   0 -21   8   -1.60    0.98
   0 -21   7    0.69    0.83
   0 -21   6    1.84    0.97
   0 -21   5    3.93    0.94
   0 -21   5    5.23    1.10
   0 -21   4    2.66    1.05
   0 -21   4    1.07    0.62
   0 -21   4    2.88    1.05
   0 -21   3    8.10    1.43
   0 -21   3    7.95    1.56
   0 -21   2    5.34    1.19
   0 -21   2    5.76    1.35
   0 -21   1    6.60    1.46
   0 -21   1    6.09    1.30
   0 -21   0   19.23    1.99
   0 -21  -1    4.38    1.08
   1 -22   3    9.02    1.37
   1 -22   4    9.93    1.43
   1 -22   5   62.45    3.22
   1 -22   6    5.48    1.14
   1 -22   7   23.51    1.97
   1 -21  -3    4.64    1.18
   1 -21  -2    7.57    1.39
   1 -21  -2    8.69    1.52
   1 -21  -1    0.78    1.04
   1 -21  -1    0.99    1.03
   1 -21   0    4.49    1.40
   1 -21   0    2.46    1.32
   1 -21   1   14.75    2.06
   1 -21   1   12.84    2.00
   1 -21   2    3.31    1.25
   1 -21   2    7.91    1.67
   1 -21   3   -1.36    1.62
   1 -21   3   -1.87    1.16
   1 -21   3    1.40    0.84
   1 -21   4   20.70    2.05
   1 -21   4   20.92    2.27
   1 -21   5    1.97    1.12
   1 -21   5   -0.37    1.09
   1 -21   6   71.44    3.86
   1 -21   6   80.06    4.07
   1 -21   7   16.72    1.90
   1 -21   7   19.49    2.20
   1 -21   8   20.48    2.27
   1 -21   8   15.42    1.73
   1 -21   9    1.44    1.22
   1 -21  10    4.24    1.18
   1 -21  11    0.51    0.95
   1 -21  12    4.97    1.09
   1 -21  13    2.22    0.86
   1 -20  -6    9.04    1.58
   1 -20  -5    8.24    1.81
   1 -20  -4    1.04    1.19
   1 -20  -4    0.19    1.37
   1 -20  -3   -1.21    1.47
   1 -20  -3    1.31    1.52
   1 -20  -2   -0.13    1.50
   1 -20  -2   -0.62    1.23
   1 -20  -1   33.82    3.34
   1 -20  -1   31.55    2.83
   1 -20  -1   33.29    3.40
   1 -20   0    2.42    1.35
   1 -20   0    1.52    1.67
   1 -20   1   12.24    1.69
   1 -20   1    9.48    1.85
   1 -20   1   10.62    2.17
   1 -20   1    8.41    1.99
   1 -20   2    9.74    2.21
   1 -20   2    9.39    1.73
   1 -20   2    9.72    1.75
   1 -20   3    2.36    1.73
   1 -20   3    4.14    1.57
   1 -20   3    1.11    1.26
   1 -20   4   13.86    2.28
   1 -20   4   22.87    2.70
   1 -20   5    0.26    1.17
   1 -20   5    0.07    1.41
   1 -20   6    6.35    1.74
   1 -20   6    8.43    1.78
   1 -20   7    1.95    1.47
   1 -20   8   15.34    2.40
   1 -20   9    1.12    1.46
   1 -20  10    2.40    1.36
   1 -20  11    4.47    1.57
   1 -20  12   12.36    2.09
   1 -20  12    8.00    1.21
   1 -20  13    6.88    1.59
   1 -20  13    8.38    1.22
   1 -20  14   -0.63    0.70
   1 -20  14   -0.04    0.93
   1 -20  15    0.90    0.75
   1 -20  15    0.02    0.58
   1 -19  -7    1.07    1.40
   1 -19  -7   12.16    2.28
   1 -19  -6    4.37    1.66
   1 -19  -6    5.31    1.85
   1 -19  -5   23.24    2.91
   1 -19  -5   22.10    2.88
   1 -19  -5   23.13    2.99
   1 -19  -4    7.03    2.15
   1 -19  -4    3.05    1.72
   1 -19  -4    3.13    1.79
   1 -19  -4    0.50    1.68
   1 -19  -3    4.56    2.01
   1 -19  -3    5.76    1.83
   1 -19  -3    4.36    1.87
   1 -19  -3    9.53    2.20
   1 -19  -2    1.75    1.43
   1 -19  -2    0.42    1.77
   1 -19  -2   -0.61    1.82
   1 -19  -2    3.36    1.85
   1 -19  -1   24.12    3.37
   1 -19  -1   28.18    2.92
   1 -19  -1   21.58    2.88
   1 -19  -1   23.72    3.15
   1 -19   0   15.49    2.88
   1 -19   0   18.20    2.67
   1 -19   0   17.07    2.62
   1 -19   1   87.27    4.82
   1 -19   1   75.34    5.46
   1 -19   1   76.91    4.82
   1 -19   1   83.20    4.59
   1 -19   2   -1.88    1.61
   1 -19   2   -0.83    1.53
   1 -19   2   -0.58    1.83
   1 -19   3  220.44    7.76
   1 -19   3  233.09    8.48
   1 -19   4   35.45    3.08
   1 -19   4   42.76    3.96
   1 -19   5   31.84    3.61
   1 -19   6    8.17    2.15
   1 -19   7    5.57    2.10
   1 -19   8    7.96    2.16
   1 -19   9    1.61    1.58
   1 -19  10    8.31    1.56
   1 -19  10    8.05    2.25
   1 -19  11    0.36    1.00
   1 -19  11   -2.44    1.75
   1 -19  12    3.00    1.27
   1 -19  12    0.47    1.46
   1 -19  13   55.33    4.04
   1 -19  13   61.22    3.84
   1 -19  14    8.77    1.90
   1 -19  14    5.62    1.33
   1 -19  15   40.14    3.00
   1 -19  15   42.00    3.03
   1 -19  16    1.05    0.98
   1 -19  16    1.45    0.97
   1 -19  17   31.01    2.38
   1 -19  18   61.70    2.96
   1 -18 -10   20.48    2.50
   1 -18  -9   28.19    2.94
   1 -18  -9   20.48    2.79
   1 -18  -8   24.07    3.05
   1 -18  -8   29.29    2.97
   1 -18  -7   18.86    2.72
   1 -18  -7   16.91    2.54
   1 -18  -7   16.04    2.71
   1 -18  -7   11.78    2.41
   1 -18  -6    6.63    2.22
   1 -18  -6    2.99    1.85
   1 -18  -6    2.75    1.79
   1 -18  -6    2.16    1.90
   1 -18  -5   54.22    4.85
   1 -18  -5   55.27    4.74
   1 -18  -5   66.85    5.07
   1 -18  -5   58.16    4.20
   1 -18  -5   50.70    4.27
   1 -18  -4    0.21    1.80
   1 -18  -4   -0.55    2.19
   1 -18  -4    4.14    2.06
   1 -18  -4   -0.73    1.79
   1 -18  -3    1.96    1.66
   1 -18  -3    8.30    2.10
   1 -18  -3    7.00    1.99
   1 -18  -3    3.87    2.23
   1 -18  -2   17.22    3.23
   1 -18  -2   15.43    2.53
   1 -18  -2   16.86    2.79
   1 -18  -2   15.57    3.00
   1 -18  -1    9.05    2.45
   1 -18  -1   12.85    2.47
   1 -18  -1    6.95    1.72
   1 -18   0   11.06    2.87
   1 -18   0   11.20    2.10
   1 -18   0   15.46    2.45
   1 -18   0   12.27    2.46
   1 -18   1    7.16    1.71
   1 -18   1    7.43    2.02
   1 -18   1    9.47    2.06
   1 -18   2    5.45    1.67
   1 -18   2    3.08    1.24
   1 -18   2    2.60    1.46
   1 -18   3   92.22    5.84
   1 -18   3   90.95    5.39
   1 -18   4   29.82    3.57
   1 -18   4   21.43    2.67
   1 -18   5  157.72    6.76
   1 -18   5  160.92    7.94
   1 -18   6   -0.60    1.62
   1 -18   6    1.62    1.71
   1 -18   7   51.16    4.34
   1 -18   7   56.98    4.93
   1 -18   8   10.25    2.40
   1 -18   8    9.57    2.55
   1 -18   9   68.28    5.29
   1 -18   9   79.40    4.93
   1 -18   9   72.02    5.17
   1 -18  10    0.77    1.10
   1 -18  10    0.06    1.36
   1 -18  10    0.87    1.32
   1 -18  10    1.16    1.84
   1 -18  11   36.79    3.75
   1 -18  11   40.50    3.63
   1 -18  11   39.04    4.09
   1 -18  12    2.57    1.53
   1 -18  12    5.01    1.72
   1 -18  12    4.94    1.78
   1 -18  13   -1.69    1.87
   1 -18  13   -0.98    1.43
   1 -18  13   -0.61    1.45
   1 -18  14   33.52    3.21
   1 -18  14   36.99    3.53
   1 -18  14   38.03    3.45
   1 -18  15    9.00    1.85
   1 -18  15    8.43    1.93
   1 -18  15    8.71    1.90
   1 -18  16   15.83    2.06
   1 -18  16   18.85    2.49
   1 -18  16   18.12    2.18
   1 -18  17    2.05    1.15
   1 -18  17    1.01    0.93
   1 -18  17   -0.24    1.25
   1 -18  18    4.82    1.36
   1 -18  19   -0.30    0.97
  -1  18 -19    0.79    0.78
   1 -18  20    3.83    0.93
   1 -17 -12    6.12    1.18
   1 -17 -11    9.87    1.61
   1 -17 -11   15.63    2.40
   1 -17 -10    1.57    1.26
   1 -17 -10    4.18    2.15
   1 -17 -10    7.84    2.20
   1 -17 -10    5.30    2.09
   1 -17  -9   11.93    2.55
   1 -17  -9    9.11    2.33
   1 -17  -9    7.88    2.68
   1 -17  -9    5.72    2.16
   1 -17  -9    4.98    1.52
   1 -17  -9    6.35    2.10
   1 -17  -8   19.95    2.70
   1 -17  -8   25.58    3.30
   1 -17  -8   24.18    3.31
   1 -17  -8   24.66    3.33
   1 -17  -8   20.01    2.88
   1 -17  -8   24.29    3.16
   1 -17  -8   22.13    3.42
   1 -17  -7    1.67    2.00
   1 -17  -7    1.17    2.03
   1 -17  -7    4.43    2.27
   1 -17  -7    4.02    2.19
   1 -17  -7   -0.06    1.96
   1 -17  -7   -0.92    2.02
   1 -17  -7    1.28    1.58
   1 -17  -6   40.60    4.41
   1 -17  -6   48.24    4.64
   1 -17  -6   38.63    3.87
   1 -17  -6   38.22    4.26
   1 -17  -6   38.73    3.73
   1 -17  -6   39.30    4.06
   1 -17  -6   36.12    4.34
   1 -17  -5   11.12    2.29
   1 -17  -5   14.31    3.06
   1 -17  -5   15.87    3.24
   1 -17  -5   10.77    2.86
   1 -17  -5   11.97    2.66
   1 -17  -5   13.40    2.94
   1 -17  -5    8.52    2.41
   1 -17  -4   10.73    3.03
   1 -17  -4    4.52    1.84
   1 -17  -4    0.99    2.18
   1 -17  -4    4.34    2.06
   1 -17  -4    7.98    3.00
   1 -17  -4    2.53    2.26
   1 -17  -4    3.23    2.33
   1 -17  -3  106.03    6.54
   1 -17  -3  103.27    6.39
   1 -17  -3  116.75    7.53
   1 -17  -3   94.72    6.71
   1 -17  -3  104.42    6.88
   1 -17  -3   89.11    5.62
   1 -17  -2   54.71    5.39
   1 -17  -2   50.01    4.14
   1 -17  -2   56.89    5.17
   1 -17  -2   54.56    4.82
   1 -17  -1  138.93    7.38
   1 -17  -1  148.16    6.83
   1 -17  -1  131.61    7.50
   1 -17   0   30.84    3.29
   1 -17   0   27.06    4.24
   1 -17   0   20.47    2.78
   1 -17   0   21.34    2.80
   1 -17   1   10.53    1.80
   1 -17   1   12.09    2.28
   1 -17   1   13.43    2.42
   1 -17   2    3.43    1.93
   1 -17   2    0.80    2.15
   1 -17   2   -0.03    2.13
   1 -17   3   24.84    3.60
   1 -17   3   18.39    2.68
   1 -17   4   16.32    3.15
   1 -17   4    9.70    2.17
   1 -17   4   10.65    2.49
   1 -17   5   30.66    3.77
   1 -17   5   36.69    4.21
   1 -17   5   30.71    3.26
   1 -17   6  108.27    6.80
   1 -17   6   88.38    6.25
   1 -17   7   22.06    3.19
   1 -17   7   31.75    4.03
   1 -17   8   62.84    4.42
   1 -17   8   59.73    5.09
   1 -17   8   69.56    5.58
   1 -17   9    1.13    1.80
   1 -17   9    0.63    1.37
   1 -17   9    2.21    1.36
   1 -17  10  148.08    7.72
   1 -17  10  145.81    6.85
   1 -17  10  150.30    7.85
   1 -17  11   42.48    4.34
   1 -17  11   40.88    4.20
   1 -17  11   42.10    3.87
   1 -17  12  111.47    6.54
   1 -17  12  112.12    6.05
   1 -17  12  107.31    6.50
   1 -17  13    0.89    1.61
   1 -17  13   -1.84    1.86
   1 -17  13   -2.23    1.69
   1 -17  14   59.52    4.69
   1 -17  14   56.79    4.47
   1 -17  14   56.84    4.40
   1 -17  14   62.35    4.92
   1 -17  15   -2.14    1.74
   1 -17  15    0.07    1.35
   1 -17  15   -0.43    1.38
   1 -17  15    2.61    1.62
   1 -17  16    1.17    1.15
   1 -17  16    2.65    1.60
   1 -17  16    3.68    1.66
   1 -17  17    2.65    1.41
   1 -17  17   -0.05    1.20
   1 -17  17   -0.01    1.28
   1 -17  18    6.93    1.77
   1 -17  18    9.92    1.90
   1 -17  19   72.42    4.12
   1 -17  19   69.34    3.72
   1 -17  20    0.98    0.86
  -1  17 -20    0.63    0.89
  -1  17 -21    6.82    1.16
   1 -17  21    4.99    0.99
   1 -16 -14   56.51    2.90
   1 -16 -14   64.32    3.62
   1 -16 -13   22.17    2.24
   1 -16 -13   23.23    2.59
   1 -16 -12   74.81    4.71
   1 -16 -12   73.59    4.32
   1 -16 -12   80.03    4.52
   1 -16 -11    0.89    1.67
   1 -16 -11    6.35    2.68
   1 -16 -11    2.86    2.18
   1 -16 -11    0.15    1.27
   1 -16 -11    3.31    2.04
   1 -16 -10   27.16    3.47
   1 -16 -10   30.55    3.40
   1 -16 -10   26.25    3.24
   1 -16 -10   29.73    3.79
   1 -16 -10   24.52    3.14
   1 -16 -10   30.54    3.53
   1 -16  -9    6.75    2.44
   1 -16  -9   13.63    2.63
   1 -16  -9   14.40    2.84
   1 -16  -9   15.49    3.21
   1 -16  -9   13.22    2.70
   1 -16  -9   10.26    2.28
   1 -16  -9   14.28    3.03
   1 -16  -8   48.92    4.86
   1 -16  -8   32.58    3.54
   1 -16  -8   46.37    4.42
   1 -16  -8   45.52    4.35
   1 -16  -8   43.38    4.24
   1 -16  -8   44.13    4.66
   1 -16  -8   41.14    4.77
   1 -16  -7   24.76    3.43
   1 -16  -7   27.40    3.90
   1 -16  -7   27.61    3.96
   1 -16  -7   26.22    3.95
   1 -16  -7   29.23    3.67
   1 -16  -7   34.91    3.89
   1 -16  -7   21.74    2.74
   1 -16  -6   37.64    4.16
   1 -16  -6   34.72    4.33
   1 -16  -6   38.84    4.61
   1 -16  -6   40.62    4.70
   1 -16  -6   39.28    4.29
   1 -16  -6   37.60    4.18
   1 -16  -6   28.89    3.25
   1 -16  -6   37.06    3.87
   1 -16  -5   -0.41    3.03
   1 -16  -5    7.94    1.93
   1 -16  -5    7.62    2.44
   1 -16  -5    6.37    2.07
   1 -16  -5    8.32    2.74
   1 -16  -5    4.82    2.16
   1 -16  -5    6.29    2.47
   1 -16  -5   10.43    2.68
   1 -16  -4   80.51    6.45
   1 -16  -4   68.83    5.02
   1 -16  -4   72.02    5.79
   1 -16  -4   81.77    5.82
   1 -16  -4   80.36    6.40
   1 -16  -4   82.26    5.89
   1 -16  -4   79.12    5.95
   1 -16  -3   62.19    4.74
   1 -16  -3   66.62    5.27
   1 -16  -3   74.66    5.74
   1 -16  -3   67.46    5.92
   1 -16  -3   68.86    5.63
   1 -16  -3   68.68    5.33
   1 -16  -3   65.71    5.78
   1 -16  -2  109.85    7.08
   1 -16  -2  120.85    7.33
   1 -16  -2  113.42    7.43
   1 -16  -2  106.93    6.23
   1 -16  -2  122.19    7.04
   1 -16  -1    3.38    2.19
   1 -16  -1    4.87    2.39
   1 -16  -1    1.85    1.70
   1 -16  -1    2.17    1.78
   1 -16  -1   -0.74    1.96
   1 -16  -1   -2.79    3.09
   1 -16   0   43.35    3.81
   1 -16   0   53.73    5.20
   1 -16   0   53.50    4.87
   1 -16   0   49.91    4.39
   1 -16   1   78.29    5.61
   1 -16   1   77.33    5.51
   1 -16   1   80.30    6.15
   1 -16   1   64.56    4.62
   1 -16   2   92.06    5.44
   1 -16   2  113.81    6.75
   1 -16   2   94.39    6.10
   1 -16   2  102.62    6.69
   1 -16   3  250.20   10.36
   1 -16   3  276.34   10.55
   1 -16   3  261.30    9.74
   1 -16   4   68.88    4.98
   1 -16   4   70.88    5.54
   1 -16   4   63.59    5.38
   1 -16   5  267.49    9.50
   1 -16   5  294.34   11.10
   1 -16   5  275.37   11.00
   1 -16   6  168.28    8.52
   1 -16   6  174.17    8.80
   1 -16   7  458.13   13.98
   1 -16   7  427.63   13.65
   1 -16   7  455.04   11.90
   1 -16   8    1.15    1.34
   1 -16   8   -0.46    1.87
   1 -16   8   -0.24    1.75
   1 -16   9  195.03    8.20
   1 -16   9  193.93    9.13
   1 -16   9  190.83    9.32
   1 -16  10   28.94    3.75
   1 -16  10   31.28    3.87
   1 -16  10   30.15    3.43
   1 -16  11  175.74    8.54
   1 -16  11  174.95    7.87
   1 -16  12  150.40    7.85
   1 -16  12  156.51    7.53
   1 -16  13  118.51    6.82
   1 -16  13  125.74    6.74
   1 -16  14  151.94    7.43
   1 -16  14  148.24    7.32
   1 -16  15  124.92    6.67
   1 -16  15  133.67    6.72
   1 -16  16  151.40    7.09
   1 -16  16  147.27    6.69
   1 -16  17   18.27    2.31
   1 -16  17   20.04    3.15
   1 -16  18   28.83    2.62
   1 -16  18   34.13    3.46
   1 -16  19    1.84    1.37
   1 -16  19    1.28    0.92
   1 -16  20  105.90    5.02
   1 -16  20   97.86    4.04
  -1  16 -21    0.77    0.92
   1 -16  21    0.09    0.92
  -1  16 -22   28.71    2.27
   1 -16  22   31.31    2.14
   1 -15 -16    3.53    1.17
   1 -15 -15   47.04    3.25
   1 -15 -15   46.33    3.06
   1 -15 -14   32.73    3.07
   1 -15 -14   27.11    2.77
   1 -15 -13  102.58    5.15
   1 -15 -13   98.88    5.66
   1 -15 -13  102.14    5.52
   1 -15 -13  105.20    6.07
   1 -15 -13   97.42    4.83
   1 -15 -12    8.77    2.51
   1 -15 -12    6.31    1.91
   1 -15 -12    7.36    1.95
   1 -15 -12    7.44    2.34
   1 -15 -12    8.42    2.16
   1 -15 -11   95.59    5.74
   1 -15 -11   88.80    5.34
   1 -15 -11   90.51    6.35
   1 -15 -11   84.29    5.30
   1 -15 -11  100.19    6.76
   1 -15 -11   90.14    6.09
   1 -15 -11   97.91    6.01
   1 -15 -10    8.64    2.83
   1 -15 -10    7.91    2.18
   1 -15 -10   10.66    2.93
   1 -15 -10    4.68    2.45
   1 -15 -10    7.19    2.74
   1 -15 -10    7.33    2.15
   1 -15 -10    5.25    1.95
   1 -15 -10    4.21    2.08
   1 -15  -9   87.11    6.74
   1 -15  -9   74.15    5.22
   1 -15  -9   65.99    5.13
   1 -15  -9   74.10    5.97
   1 -15  -9   70.59    5.40
   1 -15  -9   70.72    5.19
   1 -15  -9   84.47    6.72
   1 -15  -9   77.56    5.84
   1 -15  -9   74.38    5.93
   1 -15  -8   45.55    4.50
   1 -15  -8   43.24    4.24
   1 -15  -8   42.06    4.75
   1 -15  -8   47.84    4.41
   1 -15  -8   47.23    5.08
   1 -15  -8   43.93    4.55
   1 -15  -8   41.09    4.98
   1 -15  -8   43.99    5.12
   1 -15  -8   37.44    3.93
   1 -15  -8   43.79    4.48
   1 -15  -7   73.22    6.24
   1 -15  -7   63.93    5.29
   1 -15  -7   65.49    5.73
   1 -15  -7   64.33    5.30
   1 -15  -7   77.92    6.12
   1 -15  -7   71.47    6.14
   1 -15  -7   72.16    6.04
   1 -15  -7   62.15    4.88
   1 -15  -7   73.77    5.75
   1 -15  -7   74.72    5.57
   1 -15  -6   32.18    4.28
   1 -15  -6   37.25    4.57
   1 -15  -6   33.85    3.95
   1 -15  -6   35.54    4.13
   1 -15  -6   39.87    4.53
   1 -15  -6   31.27    3.24
   1 -15  -6   39.60    4.21
   1 -15  -6   34.82    4.07
   1 -15  -6   42.00    5.11
   1 -15  -6   32.71    4.38
   1 -15  -5   29.68    3.60
   1 -15  -5   34.43    4.31
   1 -15  -5   35.22    4.64
   1 -15  -5   31.31    3.76
   1 -15  -5   34.81    4.12
   1 -15  -5   43.80    4.42
   1 -15  -5   28.01    4.00
   1 -15  -5   30.16    3.58
   1 -15  -5   33.87    4.11
   1 -15  -4   39.48    4.24
   1 -15  -4   45.95    4.65
   1 -15  -4   41.31    4.79
   1 -15  -4   38.70    4.52
   1 -15  -4   49.81    4.74
   1 -15  -4   30.59    3.73
   1 -15  -4   42.78    4.57
   1 -15  -4   41.85    4.36
   1 -15  -3   -4.44    2.72
   1 -15  -3    4.50    2.39
   1 -15  -3    0.87    1.76
   1 -15  -3   -0.93    2.30
   1 -15  -3   -0.58    1.81
   1 -15  -3    0.76    1.84
   1 -15  -2   73.61    5.65
   1 -15  -2   75.03    5.38
   1 -15  -2   78.81    6.09
   1 -15  -2   78.23    5.74
   1 -15  -2   72.14    6.13
   1 -15  -2   76.06    5.84
   1 -15  -1   14.55    2.90
   1 -15  -1   11.58    2.62
   1 -15  -1   11.37    2.89
   1 -15  -1    9.47    2.50
   1 -15  -1   12.07    2.76
   1 -15  -1   13.13    2.36
   1 -15   0   57.17    5.45
   1 -15   0   58.06    4.72
   1 -15   0   56.58    4.70
   1 -15   0   61.27    5.34
   1 -15   0   48.49    4.71
  -1  15   0   39.20    7.91
   1 -15   0   55.68    4.86
   1 -15   1   37.59    4.17
   1 -15   1   36.09    4.02
   1 -15   1   44.78    4.20
   1 -15   1   39.79    4.45
   1 -15   1   43.48    4.28
  -1  15  -1   37.36    8.19
   1 -15   1   47.74    5.12
   1 -15   1   42.10    4.10
  -1  15  -2  134.70   14.99
   1 -15   2  155.94    7.84
  -1  15  -2  114.06   13.30
   1 -15   2  139.42    7.23
   1 -15   2  149.65    7.90
   1 -15   2  135.46    6.75
   1 -15   2  142.04    7.89
  -1  15  -3    5.44    3.77
   1 -15   3    6.39    2.26
   1 -15   3    3.82    2.34
   1 -15   3    1.51    1.62
   1 -15   3    3.35    1.69
  -1  15  -3    7.12    4.79
   1 -15   4  553.29   14.81
   1 -15   4  499.54   13.98
   1 -15   4  502.68   14.76
  -1  15  -4  517.30   30.28
   1 -15   4  510.90   13.20
   1 -15   5    5.63    1.97
  -1  15  -5    9.31    5.01
   1 -15   5    0.93    2.06
   1 -15   5    7.04    2.43
   1 -15   6  236.80    9.95
   1 -15   6  229.73    8.41
   1 -15   6  215.85    9.74
  -1  15  -6  229.79   20.70
   1 -15   7   22.61    3.59
   1 -15   7   17.42    2.58
  -1  15  -7   25.66    7.18
   1 -15   7   15.28    2.84
   1 -15   8  288.42   11.04
   1 -15   8  282.49    9.92
  -1  15  -8  284.09   23.70
   1 -15   9  177.21    7.91
   1 -15   9  192.42    9.02
   1 -15  10  138.31    7.67
   1 -15  10  130.39    6.99
   1 -15  11   19.35    3.07
   1 -15  11   21.12    3.37
   1 -15  12   13.80    2.84
   1 -15  12   12.69    2.61
   1 -15  13  135.84    7.31
   1 -15  13  134.07    7.20
   1 -15  14   13.81    2.70
   1 -15  14   14.03    2.68
   1 -15  15  220.35    8.78
   1 -15  15  223.99    9.11
   1 -15  15  216.66    8.02
   1 -15  16   24.48    2.88
   1 -15  16   27.00    3.31
   1 -15  16   23.54    2.86
   1 -15  17  172.71    6.99
   1 -15  17  176.49    7.15
   1 -15  17  169.43    7.67
   1 -15  18   36.39    3.25
   1 -15  18   35.07    3.62
   1 -15  19   39.63    3.27
   1 -15  19   40.04    3.77
   1 -15  20    7.17    1.50
   1 -15  20    9.42    1.90
   1 -15  21  112.07    5.09
   1 -15  21  101.66    4.48
   1 -15  22   30.63    2.42
  -1  15 -22   30.15    2.73
   1 -15  22   33.49    2.45
  -1  15 -23   39.17    2.63
   1 -15  23   42.49    2.28
   1 -14 -17   17.08    1.81
   1 -14 -17   20.14    1.96
   1 -14 -16    2.44    1.18
   1 -14 -16    1.92    1.42
   1 -14 -16    2.52    1.25
   1 -14 -15    1.05    1.52
   1 -14 -15    0.71    1.16
   1 -14 -15    1.83    1.35
   1 -14 -14   20.18    2.51
   1 -14 -14   17.55    2.77
   1 -14 -14   17.67    3.00
   1 -14 -14   25.57    3.10
   1 -14 -14   15.96    2.60
   1 -14 -13    5.03    1.72
   1 -14 -13    0.96    1.61
   1 -14 -13    2.53    2.01
   1 -14 -13    5.40    1.99
   1 -14 -13    8.34    2.33
   1 -14 -12    1.77    2.21
   1 -14 -12    1.70    1.60
   1 -14 -12    2.14    2.54
   1 -14 -12   -0.54    1.76
   1 -14 -12    2.50    1.81
   1 -14 -12   -0.06    2.15
   1 -14 -12    5.74    2.51
   1 -14 -11   61.67    5.69
   1 -14 -11   52.95    4.46
   1 -14 -11   59.84    4.98
   1 -14 -11   59.07    5.15
   1 -14 -11   63.62    5.99
   1 -14 -11   59.11    5.21
   1 -14 -11   58.59    4.68
   1 -14 -11   56.52    4.70
   1 -14 -11   55.28    5.17
   1 -14 -10   46.12    4.82
   1 -14 -10   55.72    4.86
   1 -14 -10   36.67    4.03
   1 -14 -10   48.11    5.27
   1 -14 -10   34.46    3.73
   1 -14 -10   44.41    4.34
   1 -14 -10   39.94    4.47
   1 -14 -10   44.99    4.48
   1 -14 -10   47.13    5.20
   1 -14 -10   40.24    4.55
   1 -14  -9  102.24    6.51
   1 -14  -9   90.40    6.58
   1 -14  -9  101.99    7.52
   1 -14  -9   89.65    6.11
   1 -14  -9  109.58    7.58
   1 -14  -9   91.30    6.79
   1 -14  -9   89.00    5.69
   1 -14  -9   92.09    6.22
   1 -14  -9   96.77    6.47
   1 -14  -9  101.00    7.14
   1 -14  -8    3.16    2.12
   1 -14  -8   -1.58    3.16
   1 -14  -8   -0.17    2.37
   1 -14  -8    2.64    1.75
   1 -14  -8    6.23    2.57
   1 -14  -8    3.18    2.18
   1 -14  -8    5.14    2.45
   1 -14  -8    1.25    2.20
   1 -14  -8    3.64    1.69
   1 -14  -8    4.89    2.00
   1 -14  -7   61.54    6.02
   1 -14  -7   56.91    5.77
   1 -14  -7   62.80    5.83
   1 -14  -7   53.04    4.93
   1 -14  -7   52.15    5.15
   1 -14  -7   53.86    4.88
   1 -14  -7   58.97    5.52
   1 -14  -7   56.89    5.19
   1 -14  -7   63.54    5.21
   1 -14  -7   60.99    5.22
   1 -14  -6   -2.84    2.75
   1 -14  -6   -2.47    2.47
   1 -14  -6   -0.85    1.82
   1 -14  -6    0.01    1.55
   1 -14  -6    0.20    2.07
   1 -14  -6    3.29    2.26
   1 -14  -6   -2.75    2.49
   1 -14  -6   -0.12    1.85
   1 -14  -6   -2.17    2.22
   1 -14  -6    1.90    2.34
   1 -14  -5   67.82    5.98
   1 -14  -5   65.38    5.17
   1 -14  -5   62.07    5.23
   1 -14  -5   65.29    5.43
   1 -14  -5   60.87    5.23
   1 -14  -5   66.61    5.49
   1 -14  -5   65.70    5.91
   1 -14  -5   64.62    5.99
   1 -14  -5   60.25    5.33
   1 -14  -4    1.07    1.97
   1 -14  -4   -0.25    1.63
   1 -14  -4    1.16    1.66
   1 -14  -4   -0.88    1.81
   1 -14  -4   -0.86    2.42
   1 -14  -4    1.87    1.96
   1 -14  -4   -3.51    2.45
   1 -14  -3   16.68    3.43
   1 -14  -3   18.21    3.43
   1 -14  -3   17.50    3.08
   1 -14  -3   21.47    3.38
   1 -14  -3   20.39    3.28
   1 -14  -3   17.01    2.90
   1 -14  -3   18.68    3.21
   1 -14  -2   40.98    4.04
   1 -14  -2   44.25    4.62
   1 -14  -2   41.10    4.47
   1 -14  -2   36.42    4.04
   1 -14  -2   43.60    4.35
   1 -14  -2   37.91    3.88
   1 -14  -1    3.18    1.70
   1 -14  -1    1.13    1.72
   1 -14  -1   -2.97    2.33
   1 -14  -1    1.12    1.71
   1 -14  -1   -1.07    2.10
   1 -14  -1    1.58    1.68
   1 -14  -1    2.46    1.83
   1 -14   0    0.37    1.65
   1 -14   0    0.26    1.48
  -1  14   0    1.00    2.61
   1 -14   0    2.51    1.87
   1 -14   0    0.53    1.66
   1 -14   0    0.49    1.74
  -1  14   0   -5.17    3.55
   1 -14   0    0.67    1.61
   1 -14   0    0.72    1.31
   1 -14   0   -1.36    1.31
   1 -14   1   38.00    4.33
   1 -14   1   36.92    3.80
   1 -14   1   37.49    3.88
   1 -14   1   34.06    4.02
   1 -14   1   38.20    3.94
   1 -14   1   34.15    3.85
  -1  14  -1   34.95    6.44
  -1  14  -1   37.42    7.87
   1 -14   1   35.44    3.59
   1 -14   1   38.75    3.78
   1 -14   2   21.25    3.14
   1 -14   2   24.67    3.10
   1 -14   2   21.45    2.65
  -1  14  -2   25.48    6.71
   1 -14   2   29.67    4.15
   1 -14   2   26.67    3.37
   1 -14   2   31.14    3.91
  -1  14  -2   23.94    6.13
   1 -14   3  173.40    8.23
  -1  14  -3  178.47   16.17
   1 -14   3  172.85    7.58
   1 -14   3  164.35    8.28
  -1  14  -3  168.51   16.61
  -1  14  -4    0.64    3.18
   1 -14   4    3.41    1.25
   1 -14   4    7.23    2.54
   1 -14   4    2.44    1.38
   1 -14   5  275.12    9.35
  -1  14  -5  256.15   19.84
   1 -14   5  280.28   10.96
   1 -14   6   76.25    4.95
   1 -14   6   75.77    5.86
   1 -14   7  131.62    6.64
   1 -14   7  146.12    7.68
   1 -14   8   31.73    3.82
   1 -14   8   38.48    3.83
   1 -14   9  135.61    6.92
   1 -14   9  145.45    7.79
   1 -14  10  247.69    9.40
   1 -14  10  246.10   10.04
   1 -14  11    7.58    2.23
  -1  14 -11   11.31    6.59
   1 -14  11    4.54    1.74
   1 -14  12  113.42    6.83
   1 -14  12  108.20    6.47
   1 -14  13   16.49    2.91
   1 -14  13   15.52    2.75
   1 -14  14   23.13    3.24
   1 -14  14   18.29    2.59
   1 -14  14   23.27    3.33
   1 -14  15   72.56    5.14
   1 -14  15   69.29    5.33
   1 -14  15   63.68    4.64
   1 -14  16    0.36    1.31
   1 -14  16   -0.98    1.58
   1 -14  16    0.92    1.59
   1 -14  17  101.79    6.13
   1 -14  17  108.20    6.03
   1 -14  18    5.36    1.75
   1 -14  18    5.56    1.86
   1 -14  19   97.03    5.87
   1 -14  19   97.06    5.49
   1 -14  20   43.79    3.83
   1 -14  20   42.71    3.50
   1 -14  21   12.83    2.02
   1 -14  21   16.17    2.24
  -1  14 -22    4.19    1.67
   1 -14  22    5.06    1.34
   1 -14  22    3.64    1.22
  -1  14 -23   47.89    3.32
   1 -14  23   42.96    2.54
   1 -14  23   44.37    2.85
   1 -14  24    2.12    0.91
  -1  14 -24    1.24    0.94
   1 -13 -18    0.67    1.09
   1 -13 -18    2.54    1.01
   1 -13 -18    1.88    1.15
   1 -13 -17   41.31    3.33
   1 -13 -17   43.19    3.29
   1 -13 -17   47.68    3.75
   1 -13 -16   -0.86    1.36
   1 -13 -16    1.11    1.32
   1 -13 -16    0.72    1.53
   1 -13 -15   36.60    3.01
   1 -13 -15   33.97    3.95
   1 -13 -15   43.18    4.11
   1 -13 -15   39.57    3.94
   1 -13 -15   45.39    3.72
   1 -13 -14   53.43    4.71
   1 -13 -14   55.33    4.90
   1 -13 -14   50.61    5.07
   1 -13 -14   50.21    3.97
   1 -13 -14   50.84    3.86
   1 -13 -13    2.70    1.59
   1 -13 -13    6.58    2.45
   1 -13 -13    6.90    1.92
   1 -13 -13    9.26    2.36
   1 -13 -13    6.84    2.32
   1 -13 -13    3.13    2.17
   1 -13 -13    4.49    2.13
   1 -13 -13    5.31    1.88
   1 -13 -12   -3.02    2.22
   1 -13 -12    2.27    2.73
   1 -13 -12    1.06    1.95
   1 -13 -12   -0.35    1.60
   1 -13 -12   -6.47    2.85
   1 -13 -12   -1.04    1.36
   1 -13 -12    2.94    2.48
   1 -13 -12    1.39    1.85
   1 -13 -12   -0.19    2.16
   1 -13 -11   -2.88    2.88
   1 -13 -11    6.25    2.42
   1 -13 -11    3.18    2.09
   1 -13 -11    2.55    1.60
   1 -13 -11    7.19    2.38
   1 -13 -11    5.56    2.74
   1 -13 -11    6.09    2.71
   1 -13 -11    5.87    2.76
   1 -13 -11    5.88    1.89
   1 -13 -11    4.38    2.00
   1 -13 -11    3.72    1.79
   1 -13 -10  116.02    8.00
   1 -13 -10  105.08    6.28
   1 -13 -10  114.62    6.86
   1 -13 -10  102.09    7.06
   1 -13 -10  107.46    6.56
   1 -13 -10  114.51    7.63
   1 -13 -10  115.79    7.61
   1 -13 -10  111.87    6.66
   1 -13 -10  111.48    7.79
   1 -13 -10  108.98    6.34
   1 -13 -10  123.26    7.26
   1 -13  -9   19.64    3.59
   1 -13  -9   13.73    2.63
   1 -13  -9   18.39    3.20
   1 -13  -9   15.34    2.71
   1 -13  -9   18.63    3.34
   1 -13  -9   23.13    3.83
   1 -13  -9   21.56    3.71
   1 -13  -9   18.71    2.83
   1 -13  -9   18.42    3.12
   1 -13  -9   21.07    3.98
   1 -13  -9   17.18    3.07
   1 -13  -8   54.30    5.33
   1 -13  -8   55.62    4.77
   1 -13  -8   55.23    4.98
   1 -13  -8   51.66    4.82
   1 -13  -8   50.24    4.67
   1 -13  -8   57.34    5.86
   1 -13  -8   52.10    4.83
   1 -13  -8   56.18    5.66
   1 -13  -8   60.63    5.58
   1 -13  -8   55.92    4.97
   1 -13  -8   55.33    5.34
   1 -13  -7    7.39    2.18
   1 -13  -7    4.63    2.28
   1 -13  -7    9.67    2.70
   1 -13  -7    9.56    2.22
   1 -13  -7   10.55    2.43
   1 -13  -7   10.07    2.81
   1 -13  -7    9.33    2.30
   1 -13  -7    9.15    2.34
   1 -13  -7    6.40    2.19
   1 -13  -7    6.71    2.40
   1 -13  -6    3.42    1.95
   1 -13  -6    1.22    1.74
   1 -13  -6    4.26    2.19
   1 -13  -6    4.49    2.06
   1 -13  -6    2.89    1.82
   1 -13  -6    4.17    2.07
   1 -13  -6   -0.09    1.45
   1 -13  -6    4.46    2.24
   1 -13  -6    0.49    2.15
   1 -13  -5   29.60    3.65
   1 -13  -5   26.21    3.44
   1 -13  -5   24.60    3.93
   1 -13  -5   29.11    3.55
   1 -13  -5   26.53    3.74
   1 -13  -5   29.61    3.75
   1 -13  -5   23.59    3.36
   1 -13  -5   26.92    3.27
   1 -13  -4   93.20    6.10
   1 -13  -4   91.37    5.76
   1 -13  -4   89.15    6.41
   1 -13  -4   87.28    6.70
   1 -13  -4   93.34    6.07
   1 -13  -4   86.97    6.44
   1 -13  -4   83.54    6.00
   1 -13  -3    0.39    1.35
   1 -13  -3    0.81    1.43
   1 -13  -3   -0.06    1.60
   1 -13  -3   -0.62    1.67
   1 -13  -3   -0.50    1.16
   1 -13  -3   -0.54    1.60
   1 -13  -3   -1.50    1.72
   1 -13  -2    0.53    1.20
   1 -13  -2    0.87    1.40
   1 -13  -2    2.36    1.59
   1 -13  -2    0.81    1.79
   1 -13  -2   -0.73    1.55
   1 -13  -2   -0.16    1.89
   1 -13  -2    2.91    1.84
   1 -13  -1  106.05    5.82
   1 -13  -1  111.00    6.53
   1 -13  -1  106.14    6.68
  -1  13   1  109.31   11.63
  -1  13   1  103.92   11.58
   1 -13  -1  111.94    6.86
   1 -13  -1  106.46    6.17
   1 -13  -1  105.82    6.18
   1 -13   0   53.11    4.77
   1 -13   0   52.65    4.06
   1 -13   0   58.56    4.59
   1 -13   0   56.88    4.49
  -1  13   0   50.03    8.06
  -1  13   0   53.11    8.69
   1 -13   0   53.32    4.38
   1 -13   1   14.19    2.34
  -1  13  -1   13.25    4.03
   1 -13   1   12.94    2.56
  -1  13  -1   16.30    4.51
   1 -13   1   17.04    2.57
  -1  13  -2   40.90    7.67
  -1  13  -3    2.10    2.82
  -1  13  -4   13.91    4.93
  -1  13  -5    6.25    4.35
  -1  13  -6   98.72   12.23
   1 -13   7  114.46    5.98
   1 -13   8   20.20    2.76
   1 -13   9   37.21    3.71
   1 -13   9   37.80    4.05
   1 -13  10    7.28    2.12
   1 -13  10    6.56    2.02
   1 -13  11  162.53    8.02
   1 -13  11  158.59    7.58
   1 -13  12   41.03    4.09
   1 -13  12   37.58    3.55
   1 -13  12   37.58    3.96
  -1  13 -12   42.91    9.32
   1 -13  13   67.54    5.26
   1 -13  13   69.93    5.37
   1 -13  13   67.25    4.76
  -1  13 -13   54.38    9.71
   1 -13  14   47.63    4.40
   1 -13  14   54.89    4.83
   1 -13  14   50.79    4.36
   1 -13  15    6.15    2.10
   1 -13  15    9.06    2.13
   1 -13  15   13.23    2.41
   1 -13  16    5.34    1.28
   1 -13  16    6.79    2.05
   1 -13  16    7.97    2.32
   1 -13  17   13.05    2.46
   1 -13  17   15.75    2.65
   1 -13  18   26.08    3.24
   1 -13  18   34.71    3.76
   1 -13  19   57.38    4.53
   1 -13  19   62.57    4.74
   1 -13  20   82.53    5.18
   1 -13  20   89.17    5.56
   1 -13  21    3.72    1.43
   1 -13  21    3.68    1.51
   1 -13  22    1.26    1.11
  -1  13 -22    3.05    1.79
   1 -13  22    3.18    1.32
   1 -13  23    0.04    0.83
   1 -13  23   -0.11    1.00
  -1  13 -23   -0.46    1.23
  -1  13 -24    3.00    1.20
   1 -13  24    1.12    0.85
   1 -13  25    5.39    1.03
  -1  13 -25    1.93    0.76
   1 -12 -20    0.87    0.67
   1 -12 -20    1.08    0.81
   1 -12 -19    1.21    1.03
   1 -12 -19    2.69    1.04
   1 -12 -19    4.37    1.32
   1 -12 -18   14.95    2.35
   1 -12 -18   13.04    1.89
   1 -12 -18   12.12    2.05
   1 -12 -17   15.18    2.75
   1 -12 -17   14.92    2.38
   1 -12 -17   16.31    2.64
   1 -12 -16    1.76    1.90
   1 -12 -16    0.92    1.14
   1 -12 -16    2.14    1.59
   1 -12 -16    1.63    1.49
   1 -12 -15   22.90    3.22
   1 -12 -15   22.93    3.52
   1 -12 -15   29.18    3.11
   1 -12 -15   21.59    2.57
   1 -12 -15   26.04    3.01
   1 -12 -15   26.17    3.64
   1 -12 -14   -0.77    1.90
   1 -12 -14    1.65    1.41
   1 -12 -14    2.21    1.94
   1 -12 -14    3.46    2.37
   1 -12 -14    0.13    1.64
   1 -12 -14   -1.37    1.64
   1 -12 -14    0.15    1.54
   1 -12 -13    6.73    1.88
   1 -12 -13   10.69    2.87
   1 -12 -13   10.39    3.40
   1 -12 -13    8.88    2.26
   1 -12 -13   10.88    2.28
   1 -12 -13    5.47    2.02
   1 -12 -13    9.15    2.46
   1 -12 -12   50.20    4.27
   1 -12 -12   50.71    5.42
   1 -12 -12   48.75    4.46
   1 -12 -12   51.79    4.60
   1 -12 -12   49.41    4.53
   1 -12 -12   55.90    5.41
   1 -12 -12   58.07    5.90
   1 -12 -12   55.26    5.26
   1 -12 -12   51.55    4.55
   1 -12 -11   -0.45    1.98
   1 -12 -11    0.02    1.98
   1 -12 -11   -0.72    1.51
   1 -12 -11   -1.69    2.21
   1 -12 -11    1.82    2.56
   1 -12 -11    1.65    1.76
   1 -12 -11    2.30    2.82
   1 -12 -11   -1.96    1.53
   1 -12 -11    3.23    2.04
   1 -12 -11   -5.58    2.88
   1 -12 -10    4.91    1.84
   1 -12 -10   12.12    2.98
   1 -12 -10    2.80    1.99
   1 -12 -10    3.68    2.83
   1 -12 -10    3.24    2.25
   1 -12 -10    6.77    2.69
   1 -12 -10    5.75    2.05
   1 -12 -10   10.43    2.79
   1 -12 -10    5.89    1.97
   1 -12 -10    3.27    1.74
   1 -12  -9    3.47    1.84
   1 -12  -9    2.63    2.46
   1 -12  -9    5.17    2.13
   1 -12  -9    2.46    2.31
   1 -12  -9    4.28    2.30
   1 -12  -9    6.73    2.27
   1 -12  -9    4.81    2.76
   1 -12  -9    4.06    2.18
   1 -12  -9    3.70    1.73
   1 -12  -9    7.01    2.35
   1 -12  -8  161.61    7.77
   1 -12  -8  149.09    8.11
   1 -12  -8  147.38    7.69
   1 -12  -8  141.65    8.40
   1 -12  -8  165.69    9.26
   1 -12  -8  140.42    8.22
   1 -12  -8  137.30    7.32
   1 -12  -8  156.11    8.61
   1 -12  -8  142.46    8.72
   1 -12  -8  144.30    7.62
   1 -12  -8  157.78    8.02
   1 -12  -7    1.70    1.57
   1 -12  -7    2.22    1.42
   1 -12  -7    2.51    1.83
   1 -12  -7    2.81    1.90
   1 -12  -7    5.67    2.31
   1 -12  -7    0.95    1.27
   1 -12  -7    0.09    1.73
   1 -12  -7    4.17    1.76
   1 -12  -7    1.02    1.90
   1 -12  -7    1.19    2.10
   1 -12  -7    4.54    2.05
   1 -12  -6   -0.85    1.37
   1 -12  -6   -0.62    1.58
   1 -12  -6    0.41    1.37
   1 -12  -6   -0.26    1.96
   1 -12  -6    0.18    1.33
   1 -12  -6    1.63    1.43
   1 -12  -6    0.74    1.71
   1 -12  -6   -0.38    1.62
   1 -12  -6    0.08    1.45
   1 -12  -5   33.70    4.24
   1 -12  -5   39.30    4.43
   1 -12  -5   29.68    3.61
   1 -12  -5   26.83    3.34
   1 -12  -5   35.77    4.15
   1 -12  -5   29.43    3.37
   1 -12  -5   34.27    3.75
   1 -12  -4   26.90    3.66
   1 -12  -4   22.29    3.35
   1 -12  -4   23.16    2.91
   1 -12  -4   23.90    3.30
   1 -12  -4   24.82    3.20
   1 -12  -4   22.49    3.11
   1 -12  -4   21.38    2.91
  -1  12   3   -0.12    3.06
  -1  12   3   -7.83    3.27
  -1  12   2  124.78   11.44
  -1  12   2  120.28   11.51
  -1  12   1   28.56    6.30
  -1  12   1   32.33    6.31
  -1  12   0    3.14    3.37
  -1  12  -1   39.17    6.81
  -1  12  -2   74.07    9.33
  -1  12  -3  114.05   11.69
  -1  12  -4   15.12    5.22
  -1  12  -4   10.12    4.01
  -1  12  -5   -8.18    3.40
  -1  12  -5   -3.67    3.87
  -1  12  -6   72.05    9.81
  -1  12  -6   70.21    8.80
  -1  12  -7   19.59    5.64
  -1  12  -7   13.96    5.06
  -1  12  -8   47.78    7.60
   1 -12   9   15.74    2.37
  -1  12  -9   11.87    4.34
  -1  12 -10   17.98    4.16
   1 -12  10   15.74    2.48
   1 -12  11    0.89    1.42
   1 -12  11    0.79    1.44
  -1  12 -11    1.53    2.69
  -1  12 -12   15.64    4.37
   1 -12  12   12.43    2.47
   1 -12  12   13.68    2.63
   1 -12  12    8.13    1.84
   1 -12  13  124.30    6.83
   1 -12  13  136.48    7.08
  -1  12 -13  152.10   15.68
   1 -12  13  124.28    6.51
  -1  12 -13  128.71   14.25
  -1  12 -14   34.89    7.18
   1 -12  14   39.15    4.05
   1 -12  14   46.34    4.21
   1 -12  14   41.04    3.90
   1 -12  15   38.10    3.73
   1 -12  15   39.20    3.86
   1 -12  15   38.12    3.90
   1 -12  16   89.08    5.90
   1 -12  16   89.04    6.03
   1 -12  17   13.40    2.67
   1 -12  17   15.87    2.81
   1 -12  18   50.17    4.53
   1 -12  18   43.52    4.17
   1 -12  19   44.49    4.15
   1 -12  19   41.80    3.97
   1 -12  20  155.78    7.36
   1 -12  20  152.21    7.34
   1 -12  21    0.22    1.44
   1 -12  21    2.12    1.55
   1 -12  22    1.58    1.15
   1 -12  22    2.28    1.63
  -1  12 -22    4.85    1.94
   1 -12  23   -0.44    1.28
  -1  12 -23    0.91    1.31
   1 -12  23   -2.05    1.16
  -1  12 -24   23.11    2.54
   1 -12  24   24.01    2.32
  -1  12 -25    0.75    0.87
   1 -12  25    0.14    0.80
   1 -11 -21    3.35    0.93
   1 -11 -21    2.19    0.89
   1 -11 -20   11.48    1.76
   1 -11 -20   12.05    1.78
   1 -11 -20   12.67    1.51
   1 -11 -19    9.74    1.77
   1 -11 -19    9.27    1.94
   1 -11 -19    8.06    1.37
   1 -11 -19    9.98    2.10
   1 -11 -18    0.89    1.27
   1 -11 -18    0.68    1.56
   1 -11 -18    1.34    1.52
   1 -11 -18   -0.88    1.50
   1 -11 -17    2.89    1.10
   1 -11 -17    1.91    1.78
   1 -11 -17    0.93    1.38
   1 -11 -16    0.37    1.50
   1 -11 -16    5.52    1.98
   1 -11 -16    0.70    1.59
   1 -11 -16    1.07    2.09
   1 -11 -16    1.52    1.44
   1 -11 -15   25.89    2.95
   1 -11 -15   25.13    3.26
   1 -11 -15   27.87    3.35
   1 -11 -15   28.14    3.66
   1 -11 -15   29.54    3.21
   1 -11 -15   29.26    3.94
   1 -11 -14   -0.04    1.36
   1 -11 -14    1.53    1.36
   1 -11 -14    8.26    2.54
   1 -11 -14   -4.17    2.51
   1 -11 -14    1.86    1.46
   1 -11 -14    1.31    2.05
   1 -11 -14    4.05    2.34
   1 -11 -13   16.37    2.29
   1 -11 -13   18.09    2.97
   1 -11 -13   27.09    3.39
   1 -11 -13   22.95    3.68
   1 -11 -13   19.32    3.05
   1 -11 -13   28.58    4.82
   1 -11 -13   30.23    4.25
   1 -11 -13   19.49    2.88
   1 -11 -12    8.38    2.50
   1 -11 -12    6.37    2.40
   1 -11 -12    6.22    2.04
   1 -11 -12    4.27    1.81
   1 -11 -12    7.23    2.45
   1 -11 -12   10.00    2.74
   1 -11 -12   12.37    3.57
   1 -11 -12    5.50    1.89
   1 -11 -12    9.30    3.05
   1 -11 -11   12.06    3.30
   1 -11 -11    8.74    3.63
   1 -11 -11   10.79    2.69
   1 -11 -11   13.60    2.79
   1 -11 -11   11.35    2.53
   1 -11 -11   11.36    3.10
   1 -11 -11   18.44    3.21
   1 -11 -11   15.41    3.36
   1 -11 -11    8.76    2.71
   1 -11 -11    8.05    2.18
   1 -11 -11   11.89    2.41
   1 -11 -10    2.37    1.69
   1 -11 -10    2.97    1.99
   1 -11 -10    2.55    2.05
   1 -11 -10    3.02    1.83
   1 -11 -10    7.35    2.48
   1 -11 -10    3.61    5.10
   1 -11 -10    2.03    2.02
   1 -11 -10    4.10    2.23
   1 -11 -10   -1.11    2.04
   1 -11 -10    1.57    1.59
   1 -11 -10    2.97    2.13
   1 -11 -10   10.05    5.42
   1 -11  -9   10.13    2.30
   1 -11  -9   13.07    2.77
   1 -11  -9    9.23    2.79
   1 -11  -9    8.27    2.28
   1 -11  -9    8.47    2.44
   1 -11  -9    8.44    2.33
   1 -11  -9    6.80    2.27
   1 -11  -9    4.45    2.97
   1 -11  -9   10.27    2.57
   1 -11  -9   10.59    2.53
   1 -11  -9    9.50    4.87
   1 -11  -9    9.92    2.17
   1 -11  -8    1.92    1.63
   1 -11  -8    1.43    1.49
   1 -11  -8    4.19    3.67
   1 -11  -8    2.49    1.65
   1 -11  -8   -1.44    2.39
   1 -11  -8   -0.84    1.52
   1 -11  -8    3.71    1.68
   1 -11  -8    0.28    1.53
   1 -11  -8   -2.65    2.50
   1 -11  -8    1.24    1.57
   1 -11  -8   -0.20    1.50
   1 -11  -8    0.93    2.33
   1 -11  -7   43.49    8.77
   1 -11  -7   53.07   10.41
   1 -11  -7   56.63    4.70
   1 -11  -7   49.94    4.24
   1 -11  -7   49.36    4.42
   1 -11  -7   45.54    4.75
   1 -11  -7   51.25    4.39
   1 -11  -7   50.52    4.43
   1 -11  -7   44.67    4.51
   1 -11  -7   49.31    4.98
   1 -11  -7   54.13    4.97
   1 -11  -6   57.68   10.55
   1 -11  -6   52.88    4.19
   1 -11  -6   48.79    4.25
   1 -11  -6   48.75    4.72
   1 -11  -6   48.10    4.16
   1 -11  -6   51.41    4.77
   1 -11  -6   50.41    4.26
  -1  11   4   -0.92    1.78
  -1  11   3    1.51    2.86
  -1  11   3    0.44    2.11
  -1  11   3    1.68    2.43
  -1  11   2   19.74    5.05
  -1  11   2   12.59    4.26
  -1  11   2    5.39    2.77
  -1  11   1   73.43    8.47
  -1  11   1   81.70    8.77
  -1  11   0   52.15    7.22
  -1  11   0   44.96    6.35
  -1  11  -1  239.40   15.57
  -1  11  -1  241.13   14.72
  -1  11  -2   37.79    6.72
  -1  11  -2   39.65    6.35
  -1  11  -3   16.06    4.90
  -1  11  -3    8.82    3.20
  -1  11  -4   17.33    5.10
  -1  11  -4   32.69    5.67
  -1  11  -5   81.81    8.89
  -1  11  -5   77.06    9.50
  -1  11  -6  220.99   14.76
  -1  11  -6  233.86   16.71
  -1  11  -7   95.24   10.16
  -1  11  -7   94.82   11.09
  -1  11  -8   21.84    5.07
  -1  11  -9   34.10    7.10
  -1  11 -10   13.76    5.42
   1 -11  11   11.02    2.14
  -1  11 -11   10.33    4.86
   1 -11  12   40.07    3.76
   1 -11  12   37.37    3.64
  -1  11 -12   26.49    6.84
   1 -11  12   36.35    3.68
   1 -11  13  109.92    6.29
   1 -11  13  108.91    6.13
  -1  11 -13  114.17   13.43
  -1  11 -13  102.48   12.78
   1 -11  13  107.85    6.07
   1 -11  14   38.33    3.89
  -1  11 -14   45.06    8.61
   1 -11  14   39.79    3.88
  -1  11 -14   40.43    8.43
   1 -11  15    1.31    1.75
   1 -11  15    0.92    1.60
   1 -11  16    0.29    1.57
   1 -11  16    1.47    1.71
   1 -11  17    3.03    1.96
   1 -11  17    4.17    1.85
   1 -11  18    1.78    1.56
   1 -11  18    1.55    1.80
   1 -11  19   10.97    2.23
   1 -11  19   11.96    2.57
   1 -11  20   57.13    4.75
   1 -11  21    8.84    2.25
   1 -11  21    7.82    1.95
  -1  11 -22   26.92    3.49
   1 -11  22   29.23    2.83
   1 -11  22   28.95    3.37
  -1  11 -23    3.34    1.49
   1 -11  23    3.04    1.60
   1 -11  24    0.17    1.05
  -1  11 -24    0.77    1.24
  -1  11 -25   27.50    2.49
   1 -11  25   28.31    2.39
  -1  11 -26   13.55    1.58
   1 -11  26   15.00    1.43
   1 -10 -22    0.80    0.66
   1 -10 -22    1.92    0.77
   1 -10 -21    0.24    1.01
   1 -10 -21    1.93    1.33
   1 -10 -20   15.10    2.24
   1 -10 -20   15.69    2.03
   1 -10 -20   16.21    1.88
   1 -10 -20   18.59    2.62
   1 -10 -19    1.39    1.11
   1 -10 -19    4.93    2.01
   1 -10 -19    2.34    1.20
   1 -10 -18   13.74    2.86
   1 -10 -18   12.71    2.35
   1 -10 -18   13.15    2.33
   1 -10 -17   53.73    4.67
   1 -10 -17   62.30    4.77
   1 -10 -17   54.86    5.13
   1 -10 -16   -0.03    1.18
   1 -10 -16   -0.71    1.43
   1 -10 -16   -0.29    1.55
   1 -10 -16   -1.48    2.00
   1 -10 -16    3.80    1.79
   1 -10 -15   12.26    2.60
   1 -10 -15   14.72    2.41
   1 -10 -15    9.76    2.63
   1 -10 -15   13.49    2.20
   1 -10 -15   11.51    3.00
   1 -10 -14   16.87    2.90
   1 -10 -14   16.68    3.53
   1 -10 -14   13.67    2.99
   1 -10 -14   11.65    2.02
   1 -10 -14   13.12    2.42
   1 -10 -14   16.44    2.71
   1 -10 -14   18.33    2.97
   1 -10 -13   63.01    4.96
   1 -10 -13   55.28    4.27
   1 -10 -13   65.42    6.39
   1 -10 -13   70.36    6.23
   1 -10 -13   63.40    5.70
   1 -10 -13   55.92    4.97
   1 -10 -13   53.49    4.46
   1 -10 -13   57.43    4.62
   1 -10 -12  176.69    8.72
   1 -10 -12  182.68    8.16
   1 -10 -12  178.41    8.20
   1 -10 -12  192.23    8.56
   1 -10 -12  172.09   19.87
   1 -10 -12  191.35    9.27
   1 -10 -12  181.97    9.35
   1 -10 -12  182.81    9.86
   1 -10 -12  187.93    9.21
   1 -10 -12  188.16   10.15
   1 -10 -12  154.26   17.07
   1 -10 -12  184.15    8.15
   1 -10 -11    4.18    1.56
   1 -10 -11    4.17    1.78
   1 -10 -11    6.50    1.98
   1 -10 -11    4.72    2.38
   1 -10 -11    6.92    2.60
   1 -10 -11    6.02    2.66
   1 -10 -11    3.98    1.86
   1 -10 -11    7.52    4.46
   1 -10 -11    3.50    2.38
   1 -10 -11    4.28    3.71
   1 -10 -11    3.56    1.89
   1 -10 -11    4.87    2.12
   1 -10 -10  253.74   22.83
   1 -10 -10  233.13    9.80
   1 -10 -10  238.68    9.49
   1 -10 -10  234.74    8.94
   1 -10 -10  241.58   20.36
   1 -10 -10  247.48   10.37
   1 -10 -10  234.21   10.75
   1 -10 -10  237.52   10.24
   1 -10 -10  244.83    9.35
   1 -10 -10  237.73   10.87
   1 -10 -10  248.33    9.61
   1 -10 -10  245.03   10.55
   1 -10  -9  271.72    9.57
   1 -10  -9  293.92   22.11
   1 -10  -9  276.29   10.56
   1 -10  -9  271.45    9.94
   1 -10  -9  275.84   11.54
   1 -10  -9  276.28   11.52
   1 -10  -9  275.46    9.81
   1 -10  -9  273.49   10.80
   1 -10  -9  259.07   10.11
   1 -10  -9  281.69   10.07
   1 -10  -9  276.47   11.02
   1 -10  -9  263.65   22.56
   1 -10  -8    7.52    4.44
   1 -10  -8    6.78    4.04
   1 -10  -8    7.13    1.64
   1 -10  -8   12.03    2.21
   1 -10  -8   10.84    2.41
   1 -10  -8   11.30    2.28
   1 -10  -8   14.44    2.69
   1 -10  -7   59.76   10.00
   1 -10  -7   72.72   11.56
   1 -10  -6    6.03    4.47
   1 -10  -6  -15.05    5.19
  -1  10   5  264.62   14.92
   1 -10  -5  275.35   19.10
   1 -10  -5  287.55   20.79
  -1  10   4  107.47    9.56
   1 -10  -4  104.47   11.34
  -1  10   4  108.44    9.35
   1 -10  -4   98.54   11.72
  -1  10   3   46.23    6.83
  -1  10   3   45.75    6.19
  -1  10   3   44.40    6.38
  -1  10   2   12.55    3.90
  -1  10   2   10.73    3.06
  -1  10   2   14.23    3.91
  -1  10   1    1.33    2.22
  -1  10   1    0.82    1.77
  -1  10   0   28.90    5.02
  -1  10   0   24.29    4.48
  -1  10  -1   60.27    6.98
  -1  10  -1   57.03    7.54
  -1  10  -2   19.20    4.97
  -1  10  -2   13.39    3.73
  -1  10  -3   11.77    4.24
  -1  10  -3    8.09    3.16
  -1  10  -4   14.78    4.60
  -1  10  -4   12.47    3.82
  -1  10  -5    9.08    3.63
  -1  10  -5    9.40    3.64
  -1  10  -6   16.86    4.52
  -1  10  -6   12.67    4.25
  -1  10  -7   28.55    5.96
  -1  10  -7   33.13    6.97
  -1  10  -8   28.53    5.78
  -1  10  -8   30.82    6.23
  -1  10  -9   37.82    6.87
  -1  10 -10    3.74    2.95
  -1  10 -11   44.79    7.55
  -1  10 -12  227.64   17.68
  -1  10 -13  125.30   13.20
   1 -10  13  131.42    6.65
   1 -10  13  129.99    6.65
  -1  10 -14   46.88    9.49
   1 -10  14   49.24    4.33
   1 -10  14   51.40    4.44
  -1  10 -14   41.49    6.93
   1 -10  15   18.66    2.99
   1 -10  15   18.34    2.87
   1 -10  16    8.91    2.09
   1 -10  16   10.09    2.39
   1 -10  17   23.29    3.16
   1 -10  17   24.82    3.50
   1 -10  18  283.82   10.14
   1 -10  18  295.92   10.78
  -1  10 -19    4.93    1.57
   1 -10  19    2.21    1.50
   1 -10  19    3.69    2.09
   1 -10  20    5.61    1.98
  -1  10 -20    6.99    1.51
   1 -10  21    4.77    2.21
   1 -10  21    5.80    1.85
   1 -10  22    7.31    1.52
   1 -10  22    7.39    2.19
  -1  10 -22    9.53    2.62
   1 -10  23    8.43    2.19
  -1  10 -23    5.88    1.98
  -1  10 -24   10.47    2.02
   1 -10  24   11.51    2.02
   1 -10  25   26.14    2.40
  -1  10 -25   28.69    2.61
  -1  10 -26   23.24    2.18
  -1  10 -26   23.17    1.94
   1 -10  26   23.35    1.93
   1  -9 -22   -1.11    1.12
   1  -9 -22   -0.77    1.14
   1  -9 -21   10.72    1.64
   1  -9 -21    6.94    1.15
   1  -9 -21   10.87    2.10
   1  -9 -20    0.73    1.16
   1  -9 -20    3.48    1.89
   1  -9 -20    3.39    1.43
   1  -9 -19   99.31    5.60
   1  -9 -19  106.45    6.69
   1  -9 -19   98.29    5.70
   1  -9 -18   20.72    3.05
   1  -9 -18   16.37    2.80
   1  -9 -18   19.16    3.13
   1  -9 -17   51.15    4.72
   1  -9 -17   49.73    4.66
   1  -9 -17   55.29    5.44
   1  -9 -16   38.47    3.61
   1  -9 -16   39.00    4.98
   1  -9 -16   40.12    4.30
   1  -9 -16   36.16    4.13
   1  -9 -15   69.46    4.71
   1  -9 -15   71.80    5.90
   1  -9 -15   73.05    5.04
   1  -9 -15   72.90    6.42
   1  -9 -15   72.30    5.92
   1  -9 -14   36.07    4.40
   1  -9 -14   28.09    2.91
   1  -9 -14   31.32    3.44
   1  -9 -14   28.65    3.81
   1  -9 -14   34.65    4.57
   1  -9 -13  104.64   14.34
   1  -9 -13  114.56    6.35
   1  -9 -13  116.71   16.87
   1  -9 -13  121.99    7.58
   1  -9 -13  121.11    8.24
   1  -9 -13  117.54    6.44
   1  -9 -13  117.91    7.33
   1  -9 -13  106.00    6.01
   1  -9 -13  109.94    7.72
   1  -9 -13  123.25    6.71
   1  -9 -12  110.49    6.18
   1  -9 -12   97.93    6.69
   1  -9 -12  112.45    6.41
   1  -9 -12  100.43   15.20
   1  -9 -12   99.94    7.22
   1  -9 -12   97.31    7.31
   1  -9 -12  103.08    6.99
   1  -9 -12   90.78    5.66
   1  -9 -12   95.88    6.54
   1  -9 -12  103.47   13.51
   1  -9 -12  103.74    6.12
   1  -9 -12  102.38    6.73
   1  -9 -11  341.46   10.97
   1  -9 -11  337.45   12.80
   1  -9 -11  334.79   10.84
   1  -9 -11  342.75   12.99
   1  -9 -11  349.53   10.71
   1  -9 -11  319.89   11.63
   1  -9 -11  319.48   23.24
   1  -9 -11  331.01   10.62
   1  -9 -11  346.57   12.32
   1  -9 -11  368.69   27.38
   1  -9 -11  345.45   12.00
   1  -9 -11  345.20   12.19
   1  -9 -10  352.89   10.80
   1  -9 -10  344.89   12.72
   1  -9 -10  326.15   11.35
   1  -9 -10  356.14   10.62
   1  -9 -10  346.77   12.03
   1  -9 -10  354.88   10.95
   1  -9 -10  324.16   24.68
   1  -9 -10  358.85   23.97
   1  -9 -10  333.61   11.60
   1  -9 -10  351.63   12.69
   1  -9  -9  204.87   19.06
   1  -9  -9  193.45   16.99
   1  -9  -8  221.87   17.73
   1  -9  -8  182.96   17.30
   1  -9  -7   30.19    7.18
   1  -9  -7   19.78    5.81
   1  -9  -6  531.78   25.76
   1  -9  -6  571.43   28.55
   1  -9  -5   79.12   10.34
   1  -9  -5   79.97   10.03
  -1   9   5   76.37    7.17
  -1   9   4 1521.93   32.70
   1  -9  -4 1497.74   43.13
   1  -9  -4 1429.85   39.30
   1  -9  -3   61.53    8.88
  -1   9   3   68.45    7.17
   1  -9  -3   64.66    8.47
  -1   9   2  366.12   16.55
  -1   9   1   53.44    6.47
  -1   9   1   55.43    6.47
  -1   9   0    1.20    2.11
  -1   9   0    1.50    2.23
  -1   9  -1   11.21    3.27
  -1   9  -1   11.07    3.55
  -1   9  -2  183.33   12.13
  -1   9  -2  157.97   10.44
  -1   9  -3  865.34   26.51
  -1   9  -3  857.10   24.13
  -1   9  -4  351.43   15.88
  -1   9  -4  368.49   17.64
  -1   9  -5  110.19    9.40
  -1   9  -5  105.27   10.05
  -1   9  -6   13.82    3.34
  -1   9  -6   21.68    4.96
  -1   9  -7   56.11    7.13
  -1   9  -7   66.55    8.51
  -1   9  -8   50.35    7.56
  -1   9  -8   48.04    6.72
  -1   9  -9  152.63   12.57
  -1   9 -10    7.74    2.64
  -1   9 -11    7.72    4.00
  -1   9 -12  324.55   20.68
  -1   9 -13  323.33   21.33
   1  -9  14   77.58    5.06
   1  -9  14   80.80    5.25
  -1   9 -14   67.72   10.48
  -1   9 -14   77.51    9.82
   1  -9  15  104.71    6.18
  -1   9 -15   91.10   12.50
   1  -9  15  108.69    6.22
   1  -9  16    2.55    1.61
   1  -9  16    2.96    1.82
  -1   9 -16    3.09    1.38
   1  -9  17   84.80    5.78
  -1   9 -17   71.30   12.05
   1  -9  17   83.52    5.55
  -1   9 -17   88.93    5.50
   1  -9  18   36.36    3.78
   1  -9  18   38.87    4.15
  -1   9 -18   36.63    3.65
   1  -9  19   86.54    5.94
   1  -9  19   82.72    5.39
  -1   9 -19   83.76    5.36
   1  -9  20   50.77    4.61
  -1   9 -20   54.56    4.38
   1  -9  21   43.56    4.26
  -1   9 -21   43.48    3.70
   1  -9  21   48.51    3.92
   1  -9  22    1.58    1.63
  -1   9 -22    3.16    1.93
   1  -9  23    1.41    1.50
  -1   9 -23    2.46    1.76
  -1   9 -24   24.39    2.94
   1  -9  24   24.76    2.79
  -1   9 -25    4.09    1.42
   1  -9  25    4.54    1.43
  -1   9 -26    2.88    1.03
  -1   9 -26    4.41    1.41
   1  -9  26    2.49    0.78
   1  -8 -23    4.73    1.20
   1  -8 -23    8.23    1.47
   1  -8 -22    1.92    1.40
   1  -8 -22    1.90    1.03
   1  -8 -21   14.46    2.18
   1  -8 -21   15.61    2.04
   1  -8 -21   14.88    2.56
   1  -8 -20  224.82    8.56
   1  -8 -20  244.91    9.82
   1  -8 -20  232.77    8.18
   1  -8 -19   22.42    3.06
   1  -8 -19   23.02    3.35
   1  -8 -19   18.51    3.33
   1  -8 -18  111.88    6.64
   1  -8 -18  101.73    7.14
   1  -8 -18  105.87    6.74
   1  -8 -17   -0.58    2.19
   1  -8 -17   -1.08    1.80
   1  -8 -17    1.54    1.57
   1  -8 -16   64.87    5.41
   1  -8 -16   65.47    6.15
   1  -8 -16   61.01    5.44
   1  -8 -15  110.89    7.79
   1  -8 -15  122.05    7.50
   1  -8 -15  118.46    7.50
   1  -8 -15  119.42    6.28
   1  -8 -14  298.74   11.63
   1  -8 -14  295.67    9.70
   1  -8 -14  320.22   10.46
   1  -8 -14  300.74   23.15
   1  -8 -14  318.16   27.30
   1  -8 -14  299.54   12.60
   1  -8 -13   67.50   13.20
   1  -8 -13   64.63    5.89
   1  -8 -13   69.32    5.58
   1  -8 -13   74.19    4.90
   1  -8 -13   67.70    6.26
   1  -8 -13   69.54    4.88
   1  -8 -12  141.04    6.70
   1  -8 -12  135.61    7.47
   1  -8 -12  126.96    7.44
   1  -8 -12  152.93    8.19
   1  -8 -12  144.60    8.65
   1  -8 -12  146.97   17.22
   1  -8 -12  139.03   15.22
   1  -8 -12  139.53    8.34
   1  -8 -11  138.85    8.08
   1  -8 -11  118.33   13.45
   1  -8 -11  136.16    8.02
   1  -8 -11  136.61   16.11
   1  -8 -10    2.32    2.82
   1  -8 -10    8.37    5.03
   1  -8  -9 1685.99   52.14
   1  -8  -9 1616.32   46.40
   1  -8  -8   -1.17    3.58
   1  -8  -8    1.65    3.02
   1  -8  -7 2215.56   50.63
   1  -8  -7 2254.96   55.41
   1  -8  -6   45.86    8.16
   1  -8  -6   38.27    6.75
   1  -8  -5 1060.03   35.13
  -1   8   5 1104.27   25.17
   1  -8  -4  736.39   26.28
  -1   8   4  779.40   21.54
   1  -8  -4  754.56   28.46
  -1   8   3  512.47   17.88
   1  -8  -3  498.52   22.38
   1  -8  -3  468.55   20.39
   1  -8  -2  834.55   26.31
   1  -8  -2  828.62   27.91
  -1   8   1   73.24    6.94
  -1   8   0   -1.30    2.62
  -1   8   0    4.32    2.50
  -1   8  -1  113.09    8.82
  -1   8  -1  116.82    8.33
  -1   8  -2  971.04   25.60
  -1   8  -2  969.96   23.62
  -1   8  -3  265.34   13.78
  -1   8  -3  258.65   12.31
  -1   8  -4 1319.98   28.46
  -1   8  -4 1340.00   31.60
  -1   8  -5  459.84   17.59
  -1   8  -5  474.38   19.38
  -1   8  -6  592.58   22.32
  -1   8  -6  544.17   19.84
  -1   8  -7  797.29   26.45
  -1   8  -7  752.24   24.17
  -1   8  -8  224.69   14.47
  -1   8  -8  213.57   13.55
  -1   8  -9    0.21    3.40
  -1   8 -10  185.46   13.81
  -1   8 -11   46.46    7.46
  -1   8 -12  711.28   29.67
  -1   8 -13  237.06   18.05
  -1   8 -14  456.71   26.24
   1  -8  15  326.46   10.29
   1  -8  15  347.83   10.95
  -1   8 -15  318.31    9.95
  -1   8 -15  317.51   22.79
  -1   8 -16  177.27   17.50
  -1   8 -16  183.83    7.84
   1  -8  16  183.98    7.92
   1  -8  16  199.74    8.57
   1  -8  17  176.96    7.86
  -1   8 -17  193.71   18.39
  -1   8 -17  172.95    7.72
   1  -8  17  188.45    8.48
   1  -8  18   70.14    4.89
   1  -8  18   75.79    5.56
  -1   8 -18   73.11    5.27
  -1   8 -19  212.64    8.76
   1  -8  19  215.96    9.29
   1  -8  19  212.53    8.40
   1  -8  20    1.13    1.52
  -1   8 -20    0.59    1.35
   1  -8  21  336.08   11.22
  -1   8 -21  328.03   10.50
  -1   8 -22    4.54    1.68
  -1   8 -22    4.38    2.14
   1  -8  22    4.77    1.96
  -1   8 -23   35.24    3.78
   1  -8  23   32.06    3.39
   1  -8  24    3.11    1.41
  -1   8 -24    1.31    1.31
  -1   8 -25   20.79    2.37
   1  -8  25   21.90    2.35
  -1   8 -26    3.17    1.38
  -1   8 -26    3.56    1.10
   1  -8  26    2.26    0.87
   1  -7 -24    1.66    0.93
   1  -7 -23   -0.10    1.03
   1  -7 -23    2.21    1.32
   1  -7 -22    1.22    1.54
   1  -7 -22    1.83    1.39
   1  -7 -21   19.20    3.13
   1  -7 -21   16.05    2.20
   1  -7 -21   14.73    2.46
   1  -7 -20   14.20    3.04
   1  -7 -20   16.33    2.87
   1  -7 -20   14.41    2.31
   1  -7 -19   51.03    5.21
   1  -7 -19   50.98    4.85
   1  -7 -19   50.71    4.49
   1  -7 -18   16.71    3.42
   1  -7 -18   23.57    3.59
   1  -7 -18   25.47    3.55
   1  -7 -17   44.23    5.13
   1  -7 -17   34.40    3.94
   1  -7 -17   32.40    4.26
   1  -7 -17   31.24    3.26
   1  -7 -16   63.10    6.21
   1  -7 -16   56.80    4.24
   1  -7 -16   57.54    5.28
   1  -7 -15   91.71    6.69
   1  -7 -15   96.56    7.27
   1  -7 -15   81.94   11.97
   1  -7 -14   -0.24    1.60
   1  -7 -14    1.93    1.91
   1  -7 -14    0.68    1.14
   1  -7 -13   40.07    8.45
   1  -7 -13   33.74    4.20
   1  -7 -13   37.89    4.76
   1  -7 -13   40.04    4.39
   1  -7 -12  171.55    9.01
   1  -7 -12  177.82   16.42
   1  -7 -12  169.56    8.87
   1  -7 -11   65.44    9.52
   1  -7 -10  201.49   16.40
   1  -7  -9    8.10    4.24
   1  -7  -8  901.15   31.61
   1  -7  -7  604.30   24.59
  -1   7   6 1578.69   26.43
   1  -7  -6 1539.71   41.20
   1  -7  -6 1540.59   37.84
   1  -7  -5  490.86   20.91
  -1   7   5  504.61   15.55
   1  -7  -5  513.37   22.72
   1  -7  -4  425.83   18.86
   1  -7  -4  435.09   20.03
  -1   7   4  458.52   15.29
   1  -7  -3  678.87   22.79
   1  -7  -3  690.86   24.40
   1  -7  -3  709.27   14.10
   1  -7  -2   89.49    4.50
   1  -7  -2   79.71    8.16
   1  -7  -2   87.63    8.10
   1  -7  -1  847.43   25.08
   1  -7  -1  835.69   23.43
   1  -7  -1  847.97   12.08
  -1   7   0    5.92    2.11
   1  -7   0    6.26    1.01
  -1   7  -1  262.92   11.05
  -1   7  -1  266.49   12.40
   1  -7   1  265.01    6.29
  -1   7  -2  326.98   12.55
  -1   7  -2  322.08   13.83
  -1   7  -3   99.92    7.31
  -1   7  -3   93.17    7.67
  -1   7  -4  164.77    9.46
  -1   7  -4  161.91   10.28
  -1   7  -5    5.18    3.20
  -1   7  -5    1.91    2.36
  -1   7  -6   33.32    5.59
  -1   7  -6   30.81    4.92
  -1   7  -7  617.66   21.00
  -1   7  -7  620.29   21.85
  -1   7  -8  108.07    9.55
  -1   7  -8  112.92   10.06
  -1   7  -9  535.48   21.56
  -1   7 -10   85.51    9.28
  -1   7 -11  139.38   12.25
  -1   7 -12    8.23    3.06
  -1   7 -12    0.77    1.95
  -1   7 -13  256.09   18.44
  -1   7 -13  314.79   17.10
  -1   7 -14  358.08   22.80
  -1   7 -15   12.35    4.83
   1  -7  15   10.24    2.30
   1  -7  16  299.52   10.32
  -1   7 -16  321.78   22.24
  -1   7 -16  305.24   10.18
  -1   7 -16  301.61   22.69
  -1   7 -16  269.52    9.10
   1  -7  16  278.55    9.43
   1  -7  17    2.24    1.76
   1  -7  17    4.00    1.57
  -1   7 -17    0.59    1.42
  -1   7 -17   -1.60    1.83
   1  -7  18  269.24    9.29
   1  -7  18  290.76   10.51
  -1   7 -18  268.61    9.49
  -1   7 -18  288.35   10.22
  -1   7 -19   83.81    5.72
  -1   7 -19   70.34    5.00
   1  -7  19   80.86    5.75
   1  -7  19   73.67    4.80
  -1   7 -20  263.42    9.91
   1  -7  20  278.93   10.39
   1  -7  21  138.33    7.25
  -1   7 -21  141.73    8.00
  -1   7 -21  128.27    6.84
  -1   7 -22  142.79    6.98
  -1   7 -22  147.30    7.76
   1  -7  22  152.24    7.41
  -1   7 -23  114.38    6.50
   1  -7  23  115.17    6.09
  -1   7 -23  104.51    5.70
   1  -7  24   89.32    4.98
  -1   7 -24   80.07    5.05
  -1   7 -25   23.40    2.55
   1  -7  25   18.38    2.11
   1  -7  26   10.32    1.37
  -1   7 -26    7.80    1.33
  -1   7 -26   12.14    1.93
  -1   7 -27   22.17    2.04
   1  -6 -24   10.34    1.79
   1  -6 -24    6.03    1.23
   1  -6 -23    3.91    1.60
   1  -6 -23    5.21    1.73
   1  -6 -22    1.93    1.83
   1  -6 -22    0.23    1.43
   1  -6 -21   16.90    3.00
   1  -6 -21   16.80    2.79
   1  -6 -21   15.28    2.21
   1  -6 -20   24.79    3.61
   1  -6 -20   21.59    3.24
   1  -6 -20   15.60    2.45
   1  -6 -19   -0.68    1.59
   1  -6 -19    1.21    2.09
   1  -6 -19    0.11    1.90
   1  -6 -18   -2.67    1.68
   1  -6 -18    0.90    1.89
   1  -6 -18   -0.36    1.78
   1  -6 -17   10.33    3.17
   1  -6 -17    8.25    2.17
   1  -6 -17    7.75    2.48
   1  -6 -16   11.94    2.27
   1  -6 -16   11.20    3.10
   1  -6 -16   15.74    5.75
   1  -6 -15   10.74    2.02
   1  -6 -15   16.04    5.51
   1  -6 -15   12.05    2.83
   1  -6 -14   87.40   12.03
   1  -6 -14   84.71    5.36
   1  -6 -14   96.17    7.03
   1  -6 -13    1.78    1.83
   1  -6 -13    1.71    2.78
   1  -6 -13   -1.69    1.94
   1  -6 -12   20.87    5.51
   1  -6 -11  217.80   16.47
   1  -6 -10    2.00    2.61
   1  -6  -9    0.65    2.61
   1  -6  -8   41.96    6.90
   1  -6  -7  189.02   12.96
  -1   6   6  279.78   10.06
   1  -6  -6  279.00   15.41
  -1   6   5   10.25    2.14
   1  -6  -5   16.20    2.73
   1  -6  -5   11.87    4.06
   1  -6  -4 1566.59   34.93
  -1   6   4 1562.85   25.36
   1  -6  -4 1542.94   22.55
   1  -6  -4 1525.53   32.36
   1  -6  -3    0.77    1.10
   1  -6  -3   -1.98    2.98
   1  -6  -3   -0.62    2.72
   1  -6  -2 1547.64   18.42
   1  -6  -2 1523.81   31.55
   1  -6  -2 1524.66   30.03
   1  -6  -1  203.83   10.61
   1  -6  -1  205.79   11.20
   1  -6  -1  203.81    6.15
  -1   6   0  120.69    6.93
   1  -6   0  126.63    4.56
  -1   6  -1  600.45   15.10
  -1   6  -2   35.29    4.40
  -1   6  -2   33.03    3.69
  -1   6  -3  937.28   21.90
  -1   6  -3  898.82   19.60
  -1   6  -4  365.53   14.12
  -1   6  -4  358.06   12.91
  -1   6  -5  383.23   14.09
  -1   6  -5  393.47   15.15
  -1   6  -6  788.79   22.25
  -1   6  -6  740.05   20.84
  -1   6  -7    3.52    2.74
  -1   6  -7    1.88    2.87
  -1   6  -8    8.96    3.01
  -1   6  -9  125.21   10.43
  -1   6 -10  174.65   12.70
  -1   6 -11    1.51    2.78
  -1   6 -11    3.14    2.60
  -1   6 -12    2.40    2.68
  -1   6 -12    0.44    2.39
  -1   6 -13   41.32    6.27
  -1   6 -13   53.23    8.68
  -1   6 -14   30.31    7.33
  -1   6 -15  266.15   20.37
   1  -6  16   33.12    3.54
  -1   6 -16   32.09    3.54
  -1   6 -16   30.41    3.22
  -1   6 -16   28.07    3.20
  -1   6 -17   84.32    5.40
  -1   6 -17   94.34    6.02
   1  -6  17   97.73    6.10
  -1   6 -18   17.06    2.86
  -1   6 -18   10.24    1.91
   1  -6  18   15.17    2.63
  -1   6 -19   49.06    4.35
   1  -6  19   55.24    4.86
  -1   6 -19   62.83    5.06
   1  -6  20   -0.66    1.66
  -1   6 -20   -0.27    1.28
  -1   6 -20    3.76    1.94
   1  -6  21   14.23    2.63
  -1   6 -21   16.34    2.79
  -1   6 -21   13.79    2.95
  -1   6 -22  111.50    6.28
  -1   6 -22  112.35    6.81
   1  -6  22  119.81    6.41
   1  -6  23   29.90    3.26
  -1   6 -23   27.30    3.33
  -1   6 -23   28.97    3.46
   1  -6  24  113.06    5.49
  -1   6 -24  119.99    6.06
   1  -6  25    0.65    0.99
  -1   6 -25    2.58    1.48
  -1   6 -26   71.83    4.35
  -1   6 -26   71.72    3.37
   1  -6  26   65.63    3.07
  -1   6 -27   -0.16    0.87
   1  -5 -25   -0.03    0.89
   1  -5 -25    1.16    0.89
   1  -5 -24    9.49    1.83
   1  -5 -24    9.62    1.89
   1  -5 -23   -1.54    1.57
   1  -5 -23    0.57    1.54
   1  -5 -22    2.81    1.87
   1  -5 -22    1.18    1.60
   1  -5 -21    3.13    2.15
   1  -5 -21    1.55    1.63
   1  -5 -20   19.54    2.66
   1  -5 -20   18.88    3.32
   1  -5 -20   19.61    3.60
   1  -5 -19   36.10    4.68
   1  -5 -19   40.63    3.91
   1  -5 -18   77.04    6.51
   1  -5 -18   82.24    5.50
   1  -5 -17   52.16    4.34
   1  -5 -17   43.05    8.50
   1  -5 -17   55.40    5.67
   1  -5 -16    1.42    3.96
   1  -5 -16    2.45    1.64
   1  -5 -16   -0.79    1.10
   1  -5 -16    4.38    2.31
   1  -5 -15    6.85    1.79
   1  -5 -15    8.97    2.76
   1  -5 -15    7.05    4.19
   1  -5 -14  126.76    7.76
   1  -5 -14  114.73   12.87
   1  -5 -13    6.42    3.60
   1  -5 -12   10.84    4.10
   1  -5 -11    6.43    3.50
   1  -5 -10   77.25    9.00
   1  -5  -9   66.85    8.08
   1  -5  -8   17.69    4.53
   1  -5  -7 1114.97   28.85
   1  -5  -6    3.35    2.93
   1  -5  -6    1.62    1.53
  -1   5   6    2.39    1.26
  -1   5   5   56.34    4.24
   1  -5  -5   65.06    6.58
   1  -5  -5   61.47    4.93
  -1   5   4   51.09    4.22
   1  -5  -4   44.90    3.91
   1  -5  -4   46.17    5.49
   1  -5  -3  964.15   15.76
  -1   5   3  980.78   18.56
   1  -5  -3  962.03   22.32
   1  -5  -2  627.77   17.45
   1  -5  -2  624.05   18.23
   1  -5  -2  639.03   11.65
   1  -5  -1  550.16   16.43
   1  -5  -1  525.58   15.46
   1  -5  -1  539.89    9.98
  -1   5   0    5.13    1.93
  -1   5  -1   47.71    3.79
  -1   5  -2  631.19   14.10
  -1   5  -3    5.54    2.04
  -1   5  -4  511.52   14.34
  -1   5  -5  620.80   17.58
  -1   5  -5  597.78   16.79
  -1   5  -6   88.50    7.15
  -1   5  -6  104.29    7.77
  -1   5  -7  128.85    9.11
  -1   5  -7  122.66    8.67
  -1   5  -8  323.80   14.99
  -1   5  -9  110.56    9.59
  -1   5 -10  305.24   16.56
  -1   5 -10  289.14   13.81
  -1   5 -11  375.94   19.37
  -1   5 -11  391.38   16.73
  -1   5 -12   18.03    4.71
  -1   5 -12   12.66    2.94
  -1   5 -12    8.55    2.78
  -1   5 -13   48.87    6.91
  -1   5 -13   47.53    8.05
  -1   5 -14  137.05   11.53
  -1   5 -14  137.88   14.10
  -1   5 -15   25.60    6.20
  -1   5 -16  277.12    9.54
   1  -5  16  301.71   10.04
  -1   5 -16  315.16   20.65
  -1   5 -16  292.86   10.05
  -1   5 -16  283.75    9.73
  -1   5 -17   13.90    2.58
  -1   5 -17   11.59    2.16
   1  -5  17    9.04    2.08
  -1   5 -17    9.66    2.20
  -1   5 -18  193.95    8.41
  -1   5 -18  202.99    8.88
  -1   5 -18  205.94   21.98
   1  -5  18  204.04    8.63
   1  -5  19    1.03    1.42
  -1   5 -19    1.06    1.86
  -1   5 -19    0.78    1.40
  -1   5 -20   49.44    4.50
  -1   5 -20   53.49    5.10
  -1   5 -20   42.07    4.01
   1  -5  20   43.05    4.23
  -1   5 -21    2.89    1.55
  -1   5 -21   -0.61    1.62
  -1   5 -21    1.18    1.62
   1  -5  21   -0.08    1.59
  -1   5 -22   -0.74    1.54
  -1   5 -22    0.23    1.49
   1  -5  22    0.85    1.40
   1  -5  23   14.98    2.44
  -1   5 -23   12.64    2.31
  -1   5 -23    7.89    1.99
   1  -5  24   14.30    2.13
  -1   5 -24    9.42    1.77
   1  -5  25   10.65    1.46
  -1   5 -25    7.27    1.94
  -1   5 -25    6.10    1.55
  -1   5 -26   16.75    2.24
  -1   5 -26   15.32    1.58
  -1   5 -27   25.74    2.20
   1  -4 -25    0.48    1.04
   1  -4 -25    2.23    1.12
   1  -4 -24   -1.30    1.51
   1  -4 -24   -0.51    1.32
   1  -4 -23    1.83    1.66
   1  -4 -23    4.07    1.91
   1  -4 -22   15.82    2.81
   1  -4 -22   15.99    2.98
   1  -4 -21    0.98    2.04
   1  -4 -20    1.27    2.15
   1  -4 -20   -0.71    1.56
   1  -4 -19   85.50    6.92
   1  -4 -19   93.87    5.91
   1  -4 -18    5.38    2.36
   1  -4 -18    4.32    2.04
   1  -4 -18    3.93    1.28
   1  -4 -18    6.04    2.01
   1  -4 -17   46.80    5.16
   1  -4 -17   36.97    8.07
   1  -4 -17   45.55    4.26
   1  -4 -17   48.63    4.42
   1  -4 -17   40.63    3.72
   1  -4 -16   13.02    3.06
   1  -4 -16   13.68    2.57
   1  -4 -16   10.58    2.16
   1  -4 -16   10.36    4.47
   1  -4 -16   14.08    2.29
   1  -4 -15    7.89    1.73
   1  -4 -15    7.29    2.99
   1  -4 -15    9.88    2.58
   1  -4 -15   11.43    2.00
   1  -4 -14   66.39    9.13
   1  -4 -13   24.43    5.70
   1  -4 -12    2.93    3.48
   1  -4 -11   49.70    7.24
   1  -4 -11   54.34    8.76
   1  -4 -10   11.20    4.41
   1  -4 -10    8.06    2.96
   1  -4  -9   62.54    8.17
   1  -4  -9   57.12    7.02
   1  -4  -8  443.09   17.82
   1  -4  -8  471.71   21.33
  -1   4   7    6.93    1.22
   1  -4  -7    9.06    3.27
   1  -4  -6   91.84    6.40
   1  -4  -6  103.79    7.74
  -1   4   6   90.95    4.53
   1  -4  -5  354.43   11.38
   1  -4  -5  355.61   13.63
  -1   4   5  350.35    9.24
   1  -4  -4  191.60    7.60
  -1   4   4  188.60    7.04
   1  -4  -4  187.45    9.49
  -1   4   3  617.82   13.03
   1  -4  -3  599.82   16.00
   1  -4  -3  599.04   12.12
   1  -4  -2  361.57   12.22
   1  -4  -2  376.06    8.74
   1  -4  -1 4262.21   39.88
   1  -4  -1 4187.27   26.64
   1  -4  -1 4214.74   38.87
   1  -4   0    4.23    1.82
  -1   4   0    5.56    1.61
  -1   4  -1   83.19    4.36
  -1   4  -2   97.25    5.09
  -1   4  -3  695.74   14.31
  -1   4  -4    2.75    1.80
  -1   4  -5   28.83    3.93
  -1   4  -5   32.92    4.05
  -1   4  -6  515.07   16.06
  -1   4  -6  539.84   15.96
  -1   4  -7  615.36   18.93
  -1   4  -8    8.35    3.54
  -1   4  -9   32.46    5.58
  -1   4  -9   32.67    5.06
  -1   4 -10  487.02   20.69
  -1   4 -10  476.90   17.97
  -1   4 -11    9.42    3.01
  -1   4 -11    9.05    2.76
  -1   4 -11    7.34    3.62
  -1   4 -12    1.89    2.16
  -1   4 -12    4.17    2.55
  -1   4 -13   18.88    5.31
  -1   4 -13   10.16    4.17
  -1   4 -14   21.63    4.95
  -1   4 -14   43.42    7.26
  -1   4 -15   11.53    3.65
  -1   4 -15   17.09    5.27
   1  -4  16    2.19    1.02
  -1   4 -16    2.37    1.68
  -1   4 -16    5.13    1.90
  -1   4 -17    2.38    1.61
   1  -4  17    1.13    1.29
  -1   4 -17    2.51    5.92
  -1   4 -17    1.25    1.65
  -1   4 -17    2.05    1.65
  -1   4 -18    4.20    1.85
  -1   4 -18    3.08    1.77
  -1   4 -18    2.21    1.42
   1  -4  18    0.06    1.36
  -1   4 -19   31.73    3.77
  -1   4 -19   27.59    3.89
  -1   4 -19   28.09    3.54
   1  -4  19   28.06    3.33
   1  -4  20   38.78    3.84
  -1   4 -20   38.61    4.29
  -1   4 -20   43.72    4.37
  -1   4 -20   41.26    4.05
  -1   4 -21   -0.68    1.77
  -1   4 -21   -0.76    1.98
   1  -4  21   -0.05    1.24
  -1   4 -21   -0.58    1.58
  -1   4 -22    3.92    1.86
   1  -4  22    4.37    1.65
  -1   4 -22    0.15    1.64
  -1   4 -22    2.56    1.76
   1  -4  23    0.17    1.16
  -1   4 -23    0.24    1.31
  -1   4 -23   -1.32    1.88
  -1   4 -24   18.34    3.10
   1  -4  24   16.94    2.12
  -1   4 -24   18.69    2.44
  -1   4 -25    6.14    2.01
  -1   4 -25    2.46    1.09
  -1   4 -26    0.64    1.24
  -1   4 -27   11.79    1.59
   1  -3 -26    0.04    0.85
   1  -3 -26   -1.10    0.92
   1  -3 -25    3.70    1.43
   1  -3 -25    7.29    1.63
   1  -3 -24    3.63    1.72
   1  -3 -24    1.32    1.32
   1  -3 -23   38.06    4.20
   1  -3 -23   33.33    3.91
   1  -3 -22    4.99    2.24
   1  -3 -21   15.50    2.51
   1  -3 -21   19.57    3.28
   1  -3 -20    1.84    1.67
   1  -3 -20    1.98    2.17
   1  -3 -20    1.50    1.61
   1  -3 -19  189.97   10.10
   1  -3 -19  191.39    8.36
   1  -3 -19  186.06    8.50
   1  -3 -19  188.50    8.48
   1  -3 -18    4.62    1.82
   1  -3 -18    7.81    2.74
   1  -3 -18    4.61    2.26
   1  -3 -18    6.26    2.12
   1  -3 -17  619.77   17.67
   1  -3 -17  587.99   14.34
   1  -3 -17  569.92   14.81
   1  -3 -17  605.52   14.78
   1  -3 -16    1.59    1.85
   1  -3 -16   -1.45    1.68
   1  -3 -16    2.83    1.65
   1  -3 -16    4.49    3.22
   1  -3 -16    3.26    1.82
   1  -3 -15   -0.30    3.83
   1  -3 -15    1.87    3.07
   1  -3 -15    1.55    1.62
   1  -3 -14   15.04    4.84
   1  -3 -14   16.14    5.99
   1  -3 -13   66.42    8.60
   1  -3 -13   65.82   10.71
   1  -3 -12   -1.59    2.35
   1  -3 -12   -0.12    3.72
   1  -3 -11  252.54   17.91
   1  -3 -11  240.29   14.31
   1  -3 -10   22.04    5.79
   1  -3 -10   26.96    4.79
   1  -3  -9    3.79    3.27
   1  -3  -9    8.04    3.59
   1  -3  -8   56.75    6.15
   1  -3  -8   50.34    7.12
   1  -3  -7 1448.74   32.78
   1  -3  -7 1429.50   27.88
   1  -3  -7 1455.88   26.43
   1  -3  -6   61.82    6.68
  -1   3   6   62.40    3.16
   1  -3  -6   65.50    5.39
   1  -3  -6   61.68    5.63
  -1   3   5  181.03    5.97
   1  -3  -5  189.29    9.11
   1  -3  -5  192.96    8.10
   1  -3  -5  188.14   10.39
  -1   3   4 2877.88   24.16
   1  -3  -4 2898.31   36.80
   1  -3  -4 2924.04   33.20
   1  -3  -4 2935.26   28.63
   1  -3  -3 1739.19   24.35
   1  -3  -3 1712.51   19.99
   1  -3  -2   57.23    4.40
  -1   3   2   62.16    3.79
   1  -3  -2   61.58    3.50
   1  -3  -1    0.41    1.40
   1  -3  -1   -0.45    1.44
  -1   3   0   37.03    2.30
   1  -3   0   40.41    3.21
  -1   3  -1   38.96    2.47
  -1   3  -2    0.28    1.01
  -1   3  -3 1312.20   19.40
  -1   3  -3 1302.94   18.29
  -1   3  -4   37.52    3.72
  -1   3  -4   40.65    3.80
  -1   3  -5  180.07    8.69
  -1   3  -5  190.06    8.33
  -1   3  -6   -0.81    2.05
  -1   3  -7  735.57   20.36
  -1   3  -8  389.91   16.17
  -1   3  -8  423.23   14.74
  -1   3  -9    0.34    3.37
  -1   3  -9    3.90    3.00
  -1   3 -10  136.85    9.43
  -1   3 -10  136.62   11.31
  -1   3 -10  144.01    7.57
  -1   3 -11  158.33   12.65
  -1   3 -11  159.42   10.85
  -1   3 -12   18.12    5.34
  -1   3 -12   13.49    3.87
  -1   3 -12   20.13    4.67
  -1   3 -13   19.41    4.49
  -1   3 -13   26.82    5.03
  -1   3 -14   27.52    5.78
  -1   3 -14   22.19    5.01
  -1   3 -15   -0.09    2.40
  -1   3 -15    3.77    4.10
  -1   3 -16   12.48    6.36
  -1   3 -16   11.46    2.37
   1  -3  16   13.56    2.30
  -1   3 -16   14.05    2.52
  -1   3 -17   22.85    3.08
  -1   3 -17   32.06    8.93
   1  -3  17   19.78    2.72
  -1   3 -17   23.06    3.11
  -1   3 -17   22.50    3.23
  -1   3 -18   -0.22    1.71
   1  -3  18    0.33    1.33
  -1   3 -18    1.24    1.71
  -1   3 -18   -0.61    1.60
  -1   3 -18    1.98    1.69
  -1   3 -19  110.89    6.90
  -1   3 -19  103.67    6.45
  -1   3 -19  107.21    6.69
   1  -3  19  110.12    6.27
   1  -3  20   73.00    5.06
  -1   3 -20   77.53    5.76
  -1   3 -20   75.15    5.53
  -1   3 -20   81.46    5.84
  -1   3 -21    5.64    1.95
   1  -3  21    9.42    2.00
  -1   3 -21    7.52    2.38
  -1   3 -21    6.56    2.10
  -1   3 -22    5.59    1.80
  -1   3 -22   11.65    2.75
   1  -3  22    8.79    1.96
  -1   3 -22    9.95    2.43
  -1   3 -23    0.53    1.24
   1  -3  23    0.18    1.14
  -1   3 -23   -0.85    1.69
  -1   3 -23    0.44    2.03
  -1   3 -24   -1.07    1.12
  -1   3 -24    1.35    1.98
  -1   3 -25    1.27    1.59
  -1   3 -26    1.65    1.26
  -1   3 -27    1.24    0.84
  -1   3 -27   -0.51    0.73
   1  -2 -26   16.93    2.06
   1  -2 -26   14.70    1.92
   1  -2 -25    0.14    1.38
   1  -2 -25   -0.04    1.33
   1  -2 -24   53.48    4.43
   1  -2 -24   53.26    4.53
   1  -2 -23    3.17    2.09
   1  -2 -22   53.56    4.26
   1  -2 -22   54.58    5.28
   1  -2 -21    5.55    1.89
   1  -2 -21    2.27    2.13
   1  -2 -21    1.98    1.84
   1  -2 -20  286.04   10.61
   1  -2 -20  293.92   10.62
   1  -2 -20  285.35   10.34
   1  -2 -20  293.52   12.44
   1  -2 -19   33.33    3.72
   1  -2 -19   27.77    3.53
   1  -2 -19   27.16    3.45
   1  -2 -19   24.80    4.05
   1  -2 -18  709.57   16.32
   1  -2 -18  711.77   19.27
   1  -2 -18  674.97   16.44
   1  -2 -18  701.43   16.09
   1  -2 -17  401.27   12.65
   1  -2 -17  452.47   14.95
   1  -2 -17  430.06   30.44
   1  -2 -17  430.28   12.45
   1  -2 -17  426.55   12.47
   1  -2 -16   50.07    4.27
   1  -2 -16   68.09    9.25
   1  -2 -16   59.00    4.52
   1  -2 -16   52.13    9.59
   1  -2 -16   59.93    4.57
   1  -2 -15   48.13    7.57
   1  -2 -15   35.95    9.51
   1  -2 -14   29.93    5.76
   1  -2 -14   39.49    8.70
   1  -2 -13    1.16    4.03
   1  -2 -13    3.21    2.41
   1  -2 -12  114.68   10.00
   1  -2 -12  121.48   12.81
   1  -2 -11   32.73    7.21
   1  -2 -11   37.82    5.88
   1  -2 -10   31.92    5.07
   1  -2 -10   28.17    6.27
   1  -2  -9   42.49    6.37
   1  -2  -9   39.63    5.41
   1  -2  -8  135.41   10.58
   1  -2  -8  123.65    8.40
   1  -2  -7  384.08   13.39
   1  -2  -7  386.57   16.20
   1  -2  -7  348.13   12.83
  -1   2   6    1.44    0.58
   1  -2  -6    1.28    1.64
   1  -2  -6    3.12    2.40
   1  -2  -6    2.14    1.73
   1  -2  -5 3295.53   32.61
  -1   2   5 3286.29   21.81
   1  -2  -5 3246.39   39.99
   1  -2  -4   61.41    4.38
  -1   2   4   53.88    3.03
   1  -2  -4   57.25    5.05
   1  -2  -4   60.38    4.08
   1  -2  -3 2533.59   28.05
   1  -2  -3 2542.45   25.38
   1  -2  -3 2574.66   23.29
  -1   2   3 2597.66   20.42
   1  -2  -2 4684.24   28.12
   1  -2  -2 4816.31   32.20
   1  -2  -2 4716.10   32.82
  -1   2   2 4897.60   28.20
  -1   2   1    5.59    1.31
   1  -2  -1    5.43    1.40
   1  -2   0  621.52    8.88
  -1   2   0  630.58   10.54
  -1   2  -1    5.67    0.91
  -1   2  -2  118.96    4.78
  -1   2  -2  124.67    4.63
  -1   2  -3   22.15    2.58
  -1   2  -3   21.91    2.47
  -1   2  -4    6.83    2.34
  -1   2  -4    5.56    1.67
  -1   2  -5   96.32    6.41
  -1   2  -6  182.62    9.53
  -1   2  -7  594.26   12.73
  -1   2  -7  560.36   17.97
  -1   2  -7  555.71   16.35
  -1   2  -8  385.10   10.25
  -1   2  -8  378.05   13.96
  -1   2  -8  361.28   15.73
  -1   2  -9  244.97   13.94
  -1   2  -9  256.23    8.41
  -1   2  -9  247.20   12.26
  -1   2 -10  543.46   22.06
  -1   2 -10  577.80   19.57
  -1   2 -11   13.59    3.67
  -1   2 -11   17.50    4.52
  -1   2 -12  295.26   15.88
  -1   2 -12  284.46   14.96
  -1   2 -13  100.78    9.40
  -1   2 -13   87.30    9.05
  -1   2 -13   98.31   12.53
  -1   2 -14   24.70    5.10
  -1   2 -14   23.39    6.60
  -1   2 -15   16.88    4.74
  -1   2 -15    9.69    4.68
  -1   2 -16   25.90    5.44
  -1   2 -16   29.38    3.11
  -1   2 -16   33.15    9.21
  -1   2 -16   32.99    3.56
  -1   2 -17    8.80    2.40
  -1   2 -17    3.66    4.88
  -1   2 -17    5.97    2.05
  -1   2 -17    6.72    2.19
  -1   2 -17    4.39    1.86
   1  -2  17    6.02    1.27
  -1   2 -18   35.29    9.69
  -1   2 -18   25.40    3.40
  -1   2 -18   25.11    3.28
  -1   2 -18   28.05    3.40
   1  -2  18   24.69    3.02
  -1   2 -18   33.55    3.88
  -1   2 -19    0.41    1.54
  -1   2 -19    3.10    2.11
   1  -2  19    1.12    1.32
  -1   2 -19    0.44    1.48
  -1   2 -20   32.49    3.88
   1  -2  20   40.15    3.62
  -1   2 -20   31.27    3.70
  -1   2 -20   32.65    3.85
  -1   2 -21    5.36    2.03
  -1   2 -21    5.35    1.97
  -1   2 -21    7.10    2.01
   1  -2  21    8.52    1.96
  -1   2 -22   -0.26    2.18
  -1   2 -22    2.59    1.80
  -1   2 -22    0.10    1.87
  -1   2 -22   -0.35    1.37
  -1   2 -23   10.11    1.90
  -1   2 -23    9.89    2.15
  -1   2 -23    9.59    2.93
  -1   2 -24   -0.26    1.71
  -1   2 -25   11.85    2.43
  -1   2 -26    8.09    1.65
  -1   2 -27    0.81    0.72
   1  -1 -27    3.74    1.11
   1  -1 -27    3.66    0.95
   1  -1 -26   -1.27    1.35
   1  -1 -26    0.28    1.13
   1  -1 -25    9.22    2.14
   1  -1 -25   10.96    2.34
   1  -1 -24   58.10    3.89
   1  -1 -24   69.67    5.32
   1  -1 -23   45.67    4.76
   1  -1 -23   44.08    3.81
   1  -1 -22   73.44    5.27
   1  -1 -22   81.27    6.44
   1  -1 -21  160.86    8.04
   1  -1 -21  161.01    9.22
   1  -1 -21  159.63    7.86
   1  -1 -21  167.31    7.99
   1  -1 -20  103.37    6.50
   1  -1 -20  107.48    6.74
   1  -1 -20  105.09    6.42
   1  -1 -20  104.85    7.55
   1  -1 -19    1.05    1.58
   1  -1 -19   -1.58    2.09
   1  -1 -19    0.33    1.67
   1  -1 -19    3.24    1.78
   1  -1 -18   93.81   15.10
   1  -1 -18   90.02    6.01
   1  -1 -18   81.17    5.57
   1  -1 -18   95.70    6.40
   1  -1 -17   24.68    3.16
   1  -1 -17   28.20    3.70
   1  -1 -17   24.92    3.20
   1  -1 -16  258.28    9.22
   1  -1 -16  254.87    9.26
   1  -1 -16  242.16   21.72
   1  -1 -15   14.88    5.74
   1  -1 -15   18.76    4.72
   1  -1 -14  185.08   13.12
   1  -1 -14  185.21   17.26
   1  -1 -13  116.18   13.28
   1  -1 -13  100.10    9.28
   1  -1 -12  487.03   25.01
   1  -1 -12  491.61   19.25
   1  -1 -11   38.69    5.54
   1  -1 -11   35.32    7.06
   1  -1 -10  107.62   10.60
   1  -1 -10  113.30    8.28
   1  -1  -9   -0.30    2.64
   1  -1  -9    1.14    2.01
   1  -1  -8   59.20    5.28
   1  -1  -8   54.47    6.06
   1  -1  -7  361.54   12.96
   1  -1  -7  350.78   12.55
   1  -1  -7  372.48   13.87
   1  -1  -7  353.88   11.71
   1  -1  -6 2499.78   31.70
   1  -1  -6 2384.20   28.07
   1  -1  -6 2414.21   29.82
   1  -1  -6 2506.67   32.80
   1  -1  -5 4699.66   40.66
   1  -1  -5 4577.79   37.56
   1  -1  -5 4635.62   35.23
   1  -1  -4   24.82    2.92
   1  -1  -4   23.12    2.50
   1  -1  -4   21.58    2.70
  -1   1   4   22.92    1.92
   1  -1  -3 1481.91   17.17
   1  -1  -3 1529.06   17.30
  -1   1   3 1507.51   14.55
   1  -1  -3 1509.45   16.20
   1  -1  -2 3636.48   23.48
  -1   1   2 3672.69   22.43
   1  -1  -2 3738.49   22.72
   1  -1  -2 3742.93   21.24
  -1   1   1  808.97   10.41
   1  -1  -1  801.99    8.18
   1  -1  -1  809.77    6.53
  -1   1   0  181.32    4.90
  -1   1  -1  105.50    3.83
  -1   1  -2   42.33    2.84
  -1   1  -2   40.68    2.48
  -1   1  -2   39.92    2.29
  -1   1  -3   68.02    3.33
  -1   1  -3   66.88    3.16
  -1   1  -3   65.31    4.19
  -1   1  -4   49.31    2.86
  -1   1  -4   45.73    4.20
  -1   1  -5   -0.10    0.85
  -1   1  -5    1.90    1.84
  -1   1  -5   -0.69    2.25
  -1   1  -6   82.21    6.53
  -1   1  -6   86.36    6.23
  -1   1  -6   92.62    4.05
  -1   1  -7  454.33   15.03
  -1   1  -7  480.77    9.10
  -1   1  -8 1546.53   29.15
  -1   1  -8 1539.17   15.41
  -1   1  -9  282.02   13.38
  -1   1  -9  289.11   12.14
  -1   1 -10  216.65   11.13
  -1   1 -10  216.46   12.39
  -1   1 -11   40.65    5.69
  -1   1 -11   28.91    4.73
  -1   1 -11   38.28    7.83
  -1   1 -12    2.41    2.83
  -1   1 -12    0.73    2.07
  -1   1 -12    3.84    3.60
  -1   1 -13  211.32   17.72
  -1   1 -13  212.08   14.32
  -1   1 -14   16.64    4.26
  -1   1 -14   23.29    7.55
  -1   1 -15   14.39    4.71
  -1   1 -15    8.49    5.28
  -1   1 -16   18.68    5.35
  -1   1 -16   20.10    2.83
  -1   1 -16   18.01    5.73
  -1   1 -16   22.69    3.03
  -1   1 -16   20.72    2.95
  -1   1 -16   17.86    2.67
  -1   1 -17   87.20    5.75
  -1   1 -17   84.67    5.67
  -1   1 -17   89.53    5.76
  -1   1 -17   81.82    5.66
  -1   1 -17  103.02   15.02
  -1   1 -18    5.29    2.08
  -1   1 -18    7.01    2.19
  -1   1 -18    9.80    2.14
  -1   1 -18    6.57    5.33
  -1   1 -18    6.86    2.11
  -1   1 -19   22.59    3.39
  -1   1 -19   19.06    2.96
  -1   1 -19   20.09    3.18
  -1   1 -20   -1.77    1.94
  -1   1 -20    2.27    1.49
  -1   1 -20   -0.33    1.67
  -1   1 -21    5.27    2.14
  -1   1 -21    5.62    2.23
  -1   1 -21    1.04    1.35
  -1   1 -21    3.71    2.23
  -1   1 -22   13.19    2.59
  -1   1 -22    8.26    2.23
  -1   1 -22    7.51    2.48
  -1   1 -23   35.33    4.26
  -1   1 -23   33.85    3.46
  -1   1 -24   -0.38    1.72
  -1   1 -25    6.86    1.95
  -1   1 -26   -0.65    1.06
  -1   1 -26   -1.01    1.13
   1   0 -27    2.30    1.18
   1   0 -27    0.32    0.84
   1   0 -26    1.51    1.30
   1   0 -26    1.18    1.18
   1   0 -25   33.30    2.75
   1   0 -25   35.14    3.63
   1   0 -24    3.33    1.82
   1   0 -24    3.66    1.60
   1   0 -23  180.42    9.10
   1   0 -23  187.99    8.01
   1   0 -22   26.23    3.48
   1   0 -22   25.72    3.90
   1   0 -21   49.90    4.62
   1   0 -21   51.19    5.34
   1   0 -21   53.94    4.70
   1   0 -21   52.63    4.79
   1   0 -20  156.62    7.94
   1   0 -20  154.71    8.11
   1   0 -20  157.90    7.98
   1   0 -19    4.04    1.61
   1   0 -19    2.32    1.91
   1   0 -19    2.96    1.72
   1   0 -18  163.16   19.22
   1   0 -18  169.21    8.52
   1   0 -18  166.76    7.88
   1   0 -18  171.11    8.10
   1   0 -17   68.78   12.37
   1   0 -17   78.29    5.37
   1   0 -17   79.28    5.40
   1   0 -17   72.04    5.54
   1   0 -16  344.86   10.64
   1   0 -16  375.73   26.80
   1   0 -15   48.16    6.80
   1   0 -15   57.78   10.47
   1   0 -14  825.15   26.14
   1   0 -14  812.74   35.27
   1   0 -13  347.90   16.29
   1   0 -13  370.28   22.90
   1   0 -12  247.59   16.11
   1   0 -12  247.89   12.96
   1   0 -12  232.25   14.04
   1   0 -11   27.05    4.96
   1   0 -11   32.11    4.83
   1   0 -11   35.49    6.24
   1   0 -10  303.06   12.73
   1   0 -10  301.31   15.51
   1   0 -10  314.55   14.80
   1   0  -9   37.08    5.08
   1   0  -9   41.12    4.53
   1   0  -9   38.67    5.76
   1   0  -8  673.76   19.93
   1   0  -8  649.97   15.73
   1   0  -8  692.44   19.46
   1   0  -7  473.98   15.51
   1   0  -7  478.46   14.28
   1   0  -7  468.94   15.01
   1   0  -7  474.74   12.31
   1   0  -6  455.84   12.86
   1   0  -6  468.55   14.20
   1   0  -6  454.46   10.92
   1   0  -6  480.73   14.23
   1   0  -5  411.79   10.93
   1   0  -5  415.98   12.10
   1   0  -5  406.60   11.97
   1   0  -5  385.68    8.92
   1   0  -4  536.60   12.56
   1   0  -4  545.87    8.90
   1   0  -4  534.54   11.11
   1   0  -3   21.82    2.17
  -1   0   3   20.56    1.95
   1   0  -3   18.31    2.17
   1   0  -3   20.11    1.43
   1   0  -2  725.43    9.91
  -1   0   2  736.49   10.18
   1   0  -2  725.52   10.42
   1   0  -2  737.26    6.46
   1   0  -1 4906.20   23.27
  -1   0   1 4845.05   24.92
   1   0  -1 4872.73   24.64
  -1   0   0 3899.51   17.72
  -1   0   0 3886.47   21.46
  -1   0  -1 1900.30   14.68
  -1   0  -1 1909.44   16.29
  -1   0  -2   40.42    2.09
  -1   0  -2   34.39    2.90
  -1   0  -2   35.42    3.01
  -1   0  -3   26.86    3.22
  -1   0  -3   28.07    3.00
  -1   0  -3   27.84    1.72
  -1   0  -4 1064.00   18.76
  -1   0  -4 1053.18   20.40
  -1   0  -4 1076.60   10.09
  -1   0  -5 1538.16   11.09
  -1   0  -5 1506.75   24.22
  -1   0  -5 1508.51   26.97
  -1   0  -5 1527.99   18.14
  -1   0  -6  364.06   12.83
  -1   0  -6  356.43   10.00
  -1   0  -6  361.01   14.49
  -1   0  -7 1033.76   18.35
  -1   0  -7 1048.69   26.79
  -1   0  -7 1034.02   23.14
  -1   0  -8  561.16   21.40
  -1   0  -8  533.23   17.80
  -1   0  -8  560.50   14.72
  -1   0  -9  226.75   14.79
  -1   0  -9  229.98   10.26
  -1   0  -9  215.44   12.24
  -1   0 -10  466.20   18.65
  -1   0 -10  475.46   15.62
  -1   0 -10  444.42   21.84
  -1   0 -11  835.97   26.30
  -1   0 -11  818.52   31.28
  -1   0 -12  358.90   22.04
  -1   0 -12  334.79   17.65
  -1   0 -13  143.20   12.14
  -1   0 -13  152.41   15.21
  -1   0 -14  286.69   21.71
  -1   0 -14  301.02   18.46
  -1   0 -15   -0.04    4.47
  -1   0 -15    2.72    3.51
  -1   0 -16   32.69    3.75
  -1   0 -16   24.77    5.63
  -1   0 -16   26.42    3.18
  -1   0 -16   28.58    3.26
  -1   0 -17    3.59    6.09
  -1   0 -17    3.35    1.77
  -1   0 -17   -2.38    2.89
  -1   0 -17    1.55    1.60
  -1   0 -17    2.84    1.56
  -1   0 -18   93.60    5.89
  -1   0 -18   94.39    6.18
  -1   0 -18   92.54    6.04
  -1   0 -18  108.06   15.67
  -1   0 -19    1.19    1.76
  -1   0 -19    1.89    1.67
  -1   0 -20   76.73    5.65
  -1   0 -20   70.89    6.45
  -1   0 -20   86.74    5.88
  -1   0 -21    6.31    2.09
  -1   0 -21    6.66    2.25
  -1   0 -21    7.75    2.90
  -1   0 -22   35.34    4.48
  -1   0 -22   35.97    3.65
  -1   0 -22   35.44    3.66
  -1   0 -23   29.02    3.96
  -1   0 -24    7.05    2.07
  -1   0 -25   28.71    2.84
  -1   0 -25   27.68    3.03
  -1   0 -26   45.94    2.82
  -1   0 -26   51.45    3.26
   1   1 -27    2.49    1.07
   1   1 -27    4.52    1.32
   1   1 -26   13.59    2.16
   1   1 -25   25.08    2.63
   1   1 -25   23.93    3.23
   1   1 -24  107.17    5.86
   1   1 -24  105.86    6.69
   1   1 -23    4.81    2.38
   1   1 -23    3.65    1.61
   1   1 -22   38.19    4.07
   1   1 -22   36.94    4.73
   1   1 -21    7.45    2.25
   1   1 -21    9.05    2.44
   1   1 -21   10.27    2.38
  -1  -1  21   10.02    1.98
   1   1 -20   69.72    5.73
   1   1 -20   60.44    4.98
   1   1 -20   63.71    5.18
  -1  -1  20   69.92    5.02
   1   1 -19  194.16   21.12
  -1  -1  19  169.69    7.66
   1   1 -19  172.10    8.14
   1   1 -19  169.02    8.69
   1   1 -19  184.66    8.48
   1   1 -18   97.84    6.11
   1   1 -18  102.16    6.63
   1   1 -18  113.21   15.57
  -1  -1  18  104.66    6.00
   1   1 -18  108.80    6.53
   1   1 -17  453.42   12.71
   1   1 -17  435.16   13.36
   1   1 -17  437.77   12.45
  -1  -1  17  448.28   11.92
   1   1 -16   14.38    6.47
   1   1 -15   79.40   11.92
   1   1 -14    6.17    3.60
   1   1 -14    1.60    2.41
   1   1 -14    8.73    3.58
   1   1 -13 1078.69   32.48
   1   1 -13 1020.61   34.50
   1   1 -13 1071.57   26.67
   1   1 -12   51.35    7.20
   1   1 -12   56.77    8.16
   1   1 -12   45.99    5.25
   1   1 -11  235.67   11.27
   1   1 -11  244.92   15.40
   1   1 -11  235.71   13.91
   1   1 -10 1257.59   31.73
   1   1 -10 1318.66   30.77
   1   1 -10 1273.49   24.07
   1   1  -9    6.32    3.05
   1   1  -9    7.64    3.27
   1   1  -9    8.54    2.23
   1   1  -8   11.61    3.56
   1   1  -8   10.74    2.11
   1   1  -8   10.06    3.48
   1   1  -7   22.61    3.98
   1   1  -7   21.62    2.54
   1   1  -7   22.33    4.16
   1   1  -7   18.68    3.20
   1   1  -6   25.75    3.84
   1   1  -6   28.57    2.65
   1   1  -6   27.14    3.33
   1   1  -5  398.08    7.79
   1   1  -5  400.99   12.23
   1   1  -5  403.65   10.61
   1   1  -4   57.28    2.34
   1   1  -4   55.26    3.66
   1   1  -4   57.55    4.34
   1   1  -3  415.12   10.13
   1   1  -3  431.85    8.36
   1   1  -2  543.51    7.90
   1   1  -2  518.17   10.36
  -1  -1   1   84.32    2.51
  -1  -1   0 1671.94   17.68
  -1  -1   0 1730.66   15.19
  -1  -1  -1 2459.12   21.71
  -1  -1  -2  861.56   14.75
  -1  -1  -3   14.18    2.49
  -1  -1  -3   10.13    2.42
  -1  -1  -4   12.71    2.81
  -1  -1  -5    1.83    2.08
  -1  -1  -5   -0.05    2.07
  -1  -1  -6  136.23    8.28
  -1  -1  -6  125.96    9.20
  -1  -1  -7   86.18    7.22
  -1  -1  -7   79.39    8.00
  -1  -1  -8  476.73   17.51
  -1  -1  -8  500.10   20.73
  -1  -1  -9   92.72    8.55
  -1  -1  -9   98.30   10.16
  -1  -1 -10   13.37    4.05
  -1  -1 -10   26.40    6.10
  -1  -1 -11  387.04   22.09
  -1  -1 -11  402.67   18.98
  -1  -1 -12  152.37   12.43
  -1  -1 -12  153.12   14.90
  -1  -1 -13  355.02   23.50
  -1  -1 -13  319.92   19.05
  -1  -1 -14   35.00    8.01
  -1  -1 -14   41.98    7.34
  -1  -1 -15  279.91    9.63
  -1  -1 -15  299.59    9.93
  -1  -1 -15  292.54   23.53
  -1  -1 -15  285.04    9.47
  -1  -1 -15  269.81   18.80
  -1  -1 -16   12.90    5.19
  -1  -1 -16   11.51    2.27
  -1  -1 -16    9.32    2.19
  -1  -1 -16    8.15    1.92
  -1  -1 -16    7.20    3.80
  -1  -1 -17   18.86    2.68
  -1  -1 -17   19.62    2.73
  -1  -1 -17   21.66    3.09
  -1  -1 -17   12.75    2.94
  -1  -1 -18   99.67    6.32
  -1  -1 -18  101.00    6.31
  -1  -1 -18  105.27    7.76
  -1  -1 -19   27.70    4.39
  -1  -1 -19   34.26    3.70
  -1  -1 -19   30.54    3.63
  -1  -1 -20    1.08    1.45
  -1  -1 -20   -1.92    2.61
  -1  -1 -20    2.23    1.92
  -1  -1 -21   66.58    4.85
  -1  -1 -21   66.52    5.01
  -1  -1 -21   69.45    6.15
  -1  -1 -22   20.22    3.56
  -1  -1 -22   20.92    3.02
  -1  -1 -22   19.65    2.69
  -1  -1 -23   19.91    3.38
  -1  -1 -24   58.86    4.61
  -1  -1 -25   27.47    2.58
  -1  -1 -25   28.58    2.87
  -1  -1 -26   47.31    2.92
   1   2 -27   32.26    2.72
   1   2 -27   32.54    2.64
   1   2 -26    0.82    1.14
   1   2 -26    0.05    1.19
   1   2 -25   41.15    3.46
   1   2 -25   47.03    4.28
   1   2 -24    2.40    1.98
   1   2 -24    0.21    1.59
   1   2 -23    7.12    2.05
   1   2 -23    7.50    2.51
  -1  -2  23    6.74    1.58
   1   2 -22    6.12    2.31
  -1  -2  22    6.25    1.84
   1   2 -22    7.94    2.32
   1   2 -21   39.38    4.27
  -1  -2  21   40.42    3.84
   1   2 -21   42.07    4.44
   1   2 -20   81.32    5.79
  -1  -2  20   94.60    5.88
   1   2 -20   84.83    6.43
   1   2 -20   80.81    5.80
   1   2 -19   38.06    4.01
   1   2 -19   43.84    4.65
   1   2 -19   36.71   10.80
  -1  -2  19   39.39    3.75
   1   2 -19   40.53    4.23
  -1  -2  18  139.21    6.95
   1   2 -18  135.97    7.19
   1   2 -18  152.32   18.85
   1   2 -18  137.76    7.81
   1   2 -18  136.48    7.27
   1   2 -17   29.05    3.71
   1   2 -17   20.33    6.96
   1   2 -17   27.60    3.30
  -1  -2  17   29.65    3.20
   1   2 -17   28.41    3.38
   1   2 -16   22.82    4.99
   1   2 -15    2.00    3.19
   1   2 -15    6.51    3.97
   1   2 -14   58.23    8.39
   1   2 -14   56.32    9.03
   1   2 -13   41.39    7.02
   1   2 -13   40.13    5.04
   1   2 -13   33.83    7.17
   1   2 -12    0.67    2.77
   1   2 -12    4.24    2.89
   1   2 -12    2.83    1.79
   1   2 -11  272.52   11.25
   1   2 -11  282.05   15.69
   1   2 -11  283.49   16.25
   1   2 -10   15.93    2.67
   1   2 -10   15.95    4.58
   1   2 -10   14.95    4.19
   1   2  -9  420.83   17.39
   1   2  -9  390.51   11.76
   1   2  -8  197.89    7.77
   1   2  -8  208.94   11.49
   1   2  -7   55.97    3.94
   1   2  -7   68.24    6.49
   1   2  -6    2.21    2.60
   1   2  -6    3.48    1.64
   1   2  -6    2.99    1.00
   1   2  -5  673.97   13.45
   1   2  -5  675.00   16.53
   1   2  -4  354.79    8.69
   1   2  -4  355.03   11.25
   1   2  -3   59.27    4.44
   1   2  -3   62.70    3.17
   1   2  -2   95.39    3.11
  -1  -2   2   96.02    3.18
   1   2  -2   96.70    5.30
  -1  -2   1    9.19    1.35
   1   2  -1    8.48    1.55
  -1  -2   0 3838.41   33.65
   1   2   0 3771.33   22.28
  -1  -2   0 3818.83   27.37
   1   2   1 2992.19   17.15
  -1  -2  -1 3006.74   31.70
  -1  -2  -2  345.57   10.24
  -1  -2  -3 3897.72   37.32
  -1  -2  -4   33.47    4.19
  -1  -2  -5  776.28   19.39
  -1  -2  -5  762.44   21.71
  -1  -2  -6  593.87   20.45
  -1  -2  -6  621.18   18.61
  -1  -2  -7  598.09   19.44
  -1  -2  -7  611.03   22.44
  -1  -2  -8 2558.74   48.96
  -1  -2  -8 2630.38   42.84
  -1  -2  -9  281.84   17.25
  -1  -2  -9  262.34   14.46
  -1  -2 -10  464.72   23.57
  -1  -2 -10  429.19   19.46
  -1  -2 -11   -1.64    3.86
  -1  -2 -11    2.89    2.92
  -1  -2 -12  236.57   19.00
  -1  -2 -12  229.93   16.06
  -1  -2 -13    3.46    3.13
  -1  -2 -13    0.89    2.92
  -1  -2 -14  328.99   20.69
  -1  -2 -15    5.27    4.27
  -1  -2 -15    8.45    2.08
  -1  -2 -15    8.20    2.12
  -1  -2 -15    8.83    1.94
  -1  -2 -16   65.16    4.72
  -1  -2 -16   64.70    4.91
  -1  -2 -16   70.46    5.06
  -1  -2 -16   70.55    6.12
  -1  -2 -16   70.95   10.44
  -1  -2 -17   87.28    7.07
  -1  -2 -17   94.49    6.06
  -1  -2 -17   91.05   11.70
  -1  -2 -17   96.38    5.85
  -1  -2 -17   96.27    5.97
  -1  -2 -18   46.18    4.44
  -1  -2 -18   42.23    4.08
  -1  -2 -18   41.12    4.93
  -1  -2 -19   12.27    2.45
  -1  -2 -19   14.64    3.57
  -1  -2 -19   13.18    2.48
  -1  -2 -20    0.62    1.43
  -1  -2 -20    0.60    1.64
  -1  -2 -20   -1.69    2.09
  -1  -2 -21    8.74    2.18
  -1  -2 -21    8.03    2.76
  -1  -2 -21    7.89    1.75
  -1  -2 -22    7.77    2.65
  -1  -2 -22    8.92    2.05
  -1  -2 -23   32.71    3.41
  -1  -2 -23   35.36    3.94
  -1  -2 -24    8.44    1.92
  -1  -2 -24   10.24    1.82
  -1  -2 -25   24.29    2.14
  -1  -2 -25   25.03    2.54
   1   3 -27   35.66    2.77
   1   3 -27   30.69    2.17
   1   3 -26   13.18    2.17
   1   3 -26   13.05    1.96
   1   3 -25   -1.01    1.36
   1   3 -25   -0.76    1.66
  -1  -3  25   -0.31    0.93
  -1  -3  24   37.00    3.19
   1   3 -24   38.14    4.31
   1   3 -24   40.91    3.92
   1   3 -23   -0.70    1.64
  -1  -3  23    0.30    1.23
   1   3 -22    7.21    2.39
  -1  -3  22    6.66    1.96
   1   3 -22    2.94    1.75
   1   3 -21   93.55    6.18
  -1  -3  21  102.69    6.15
   1   3 -21  101.72    6.96
   1   3 -20   -0.71    1.94
  -1  -3  20    2.43    1.86
   1   3 -20    0.14    1.84
   1   3 -19  165.35    8.74
  -1  -3  19  169.58    7.87
   1   3 -19  171.98    8.09
   1   3 -19  196.95   21.44
   1   3 -19  163.18    8.08
   1   3 -18   13.23    2.47
   1   3 -18   11.22    2.12
   1   3 -18   16.53    3.13
  -1  -3  18   14.91    2.45
  -1  -3  17   60.08    4.56
   1   3 -17   60.62    4.75
   1   3 -17   70.29   10.35
   1   3 -17   57.81    4.55
   1   3 -16   16.63    5.37
   1   3 -16   23.13    5.71
   1   3 -15   63.11    9.20
   1   3 -15   65.80    9.63
   1   3 -14    7.32    3.43
   1   3 -14   12.72    4.81
   1   3 -13   67.85    9.47
   1   3 -13   78.43    9.39
   1   3 -12  174.49   13.65
   1   3 -12  181.70   13.52
   1   3 -12  183.56    9.35
   1   3 -11  104.89   10.20
   1   3 -11  115.00    6.93
   1   3 -10    6.69    3.74
   1   3 -10    9.40    1.98
   1   3  -9  108.16    9.29
   1   3  -9  107.64    5.93
   1   3  -8  250.83    8.21
   1   3  -8  240.28   12.65
   1   3  -7  293.47    8.55
   1   3  -7  334.77   13.99
   1   3  -6  106.68    7.61
   1   3  -5  381.27   13.32
   1   3  -4  224.18    9.70
   1   3  -3 1170.90   12.61
   1   3  -3 1177.66   20.87
   1   3  -2 2168.35   12.62
  -1  -3   2 2229.95   20.39
   1   3  -2 2056.44   23.93
   1   3  -2 2095.43   27.28
   1   3  -1 2799.55   25.97
  -1  -3   1 3064.63   26.15
  -1  -3   0    5.46    1.77
   1   3   0    4.78    1.33
   1   3   1 1209.89   14.31
  -1  -3  -1 1306.79   20.31
  -1  -3  -2   14.29    2.71
   1   3   2   14.72    1.60
  -1  -3  -3    2.03    1.63
  -1  -3  -4 2864.87   37.38
  -1  -3  -5 3713.48   45.40
  -1  -3  -6   88.56    7.77
  -1  -3  -7  608.42   20.79
  -1  -3  -8  405.61   18.12
  -1  -3  -9  713.45   25.14
  -1  -3 -10  447.69   21.12
  -1  -3 -11   52.28    7.78
  -1  -3 -12  233.97   16.53
  -1  -3 -13    1.91    3.53
  -1  -3 -14   11.97    4.36
  -1  -3 -14   12.40    2.56
  -1  -3 -14   18.13    2.59
  -1  -3 -15   74.43    6.15
  -1  -3 -15   75.11    4.99
  -1  -3 -15   70.15    4.79
  -1  -3 -15   72.34   10.71
  -1  -3 -15   65.24    4.80
  -1  -3 -16   16.44    2.63
  -1  -3 -16    9.06    4.67
  -1  -3 -16   14.57    2.97
  -1  -3 -16   14.14    2.45
  -1  -3 -16   12.45    2.11
  -1  -3 -17   12.63    3.46
  -1  -3 -17   12.44    2.48
  -1  -3 -17    5.68    3.76
  -1  -3 -17   11.64    2.22
  -1  -3 -18    4.20    2.69
  -1  -3 -18    3.67    1.90
  -1  -3 -18    2.85    1.50
  -1  -3 -19   17.55    2.80
  -1  -3 -19   22.73    3.15
  -1  -3 -19   13.69    3.18
  -1  -3 -20   -0.50    1.72
  -1  -3 -20    0.90    1.40
  -1  -3 -20   -0.78    2.00
  -1  -3 -21   11.72    3.08
  -1  -3 -21   13.03    2.37
  -1  -3 -22   -0.75    1.69
  -1  -3 -22   -0.29    2.03
  -1  -3 -22   -0.66    1.29
  -1  -3 -23    5.96    2.01
  -1  -3 -23    7.17    1.84
  -1  -3 -23    8.94    1.50
  -1  -3 -24    6.16    1.91
  -1  -3 -24    3.27    1.16
  -1  -3 -25    0.76    0.85
   1   4 -27    2.50    0.97
   1   4 -27    2.84    0.90
  -1  -4  26   19.53    1.98
   1   4 -26   19.18    2.38
   1   4 -26   18.81    2.50
   1   4 -25    3.13    1.61
  -1  -4  25    2.40    1.23
   1   4 -25    2.17    1.53
  -1  -4  24    2.58    1.47
   1   4 -24    4.31    2.00
   1   4 -23   30.38    3.77
  -1  -4  23   39.61    3.70
   1   4 -22   22.67    3.54
   1   4 -22   23.63    3.12
  -1  -4  22   27.99    3.46
  -1  -4  21   22.91    3.27
   1   4 -21   21.47    3.54
   1   4 -21   22.63    3.27
   1   4 -20    7.39    2.38
   1   4 -20    9.55    2.39
  -1  -4  20   10.44    2.53
   1   4 -19    7.87    2.43
  -1  -4  19    6.49    2.21
   1   4 -18   16.20    2.86
  -1  -4  18   19.36    3.02
   1   4 -18   20.95    3.08
  -1  -4  17    0.19    1.49
   1   4 -17   -1.30    3.42
   1   4 -17    2.35    1.31
   1   4 -17    3.22    1.50
   1   4 -16    1.05    2.95
   1   4 -16    1.35    4.06
   1   4 -15   -0.99    3.02
   1   4 -15   13.98    5.00
   1   4 -14    3.59    2.81
   1   4 -14    5.66    3.18
   1   4 -13   -1.64    2.45
   1   4 -13    1.53    3.21
   1   4 -12    8.36    3.98
   1   4 -11   73.37    8.88
   1   4 -10   27.18    3.25
   1   4 -10   27.56    5.70
   1   4  -9  692.17   23.44
   1   4  -9  652.50   14.73
   1   4  -8   85.32    4.99
   1   4  -8   86.34    8.19
   1   4  -7   22.93    4.35
   1   4  -6  498.08   16.79
   1   4  -5  183.66    9.91
   1   4  -4 1372.98   25.59
   1   4  -3  336.88   11.54
   1   4  -3  336.90   12.49
   1   4  -2  213.52    9.78
  -1  -4   2  206.57    7.63
   1   4  -2  196.35    8.30
  -1  -4   1  751.92   15.33
   1   4  -1  733.61   14.92
  -1  -4   0 2727.25   30.89
   1   4   0 2670.00   26.68
   1   4   1 2612.32   25.49
  -1  -4  -1 2843.97   33.41
   1   4   2 2045.54   21.43
  -1  -4  -2 2212.01   31.49
  -1  -4  -3   48.94    5.15
  -1  -4  -4   31.08    4.63
  -1  -4  -5   97.82    8.36
  -1  -4  -6  344.37   15.83
  -1  -4  -7   26.71    5.18
  -1  -4  -8  160.62   12.09
  -1  -4  -9  173.90   13.15
  -1  -4 -10   66.95    8.68
  -1  -4 -11   72.95    9.34
  -1  -4 -12   34.18    7.17
  -1  -4 -13   22.05    3.03
  -1  -4 -13   14.03    4.83
  -1  -4 -14   30.50    3.40
  -1  -4 -14   31.26    7.34
  -1  -4 -14   25.14    3.79
  -1  -4 -15  394.34   25.14
  -1  -4 -15  409.57   14.36
  -1  -4 -15  393.47   11.18
  -1  -4 -15  418.52   11.98
  -1  -4 -15  412.94   11.12
  -1  -4 -16    3.33    2.19
  -1  -4 -16    4.02    1.32
  -1  -4 -16    3.10    1.54
  -1  -4 -17    0.53    1.22
  -1  -4 -17    2.11    1.80
  -1  -4 -17    0.19    2.37
  -1  -4 -18   56.63    4.32
  -1  -4 -18   57.73    4.70
  -1  -4 -18   60.06    6.00
  -1  -4 -19   94.97    7.24
  -1  -4 -19  100.19    5.55
  -1  -4 -19   97.35    5.91
  -1  -4 -20   15.01    3.25
  -1  -4 -20   16.97    2.60
  -1  -4 -21    0.97    2.17
  -1  -4 -21    0.45    1.25
  -1  -4 -21   -2.33    1.75
  -1  -4 -22    1.88    2.00
  -1  -4 -22   -0.90    1.34
  -1  -4 -22    0.02    1.03
  -1  -4 -23   21.10    2.04
  -1  -4 -23   21.47    2.38
  -1  -4 -23   23.58    2.98
  -1  -4 -24    0.04    0.75
  -1  -4 -24   -2.28    1.43
  -1  -4 -25   -0.13    0.64
   1   5 -27    0.69    0.90
   1   5 -27    0.63    0.90
  -1  -5  26    1.03    0.89
   1   5 -26    0.35    1.10
   1   5 -26    2.20    1.38
   1   5 -25    1.71    1.61
   1   5 -25   -0.93    1.50
  -1  -5  25    0.50    1.21
  -1  -5  24    0.49    1.29
   1   5 -24    1.12    1.72
  -1  -5  23   24.50    3.13
   1   5 -23   24.56    3.47
   1   5 -22    5.53    2.41
  -1  -5  22   11.27    2.59
  -1  -5  21   87.14    5.96
   1   5 -21  102.74    7.08
   1   5 -21   90.97    6.03
   1   5 -20    0.33    1.94
   1   5 -20   -2.21    1.95
  -1  -5  20    2.39    1.98
   1   5 -19   34.28    7.95
   1   5 -19   31.73    3.63
  -1  -5  19   29.59    3.53
  -1  -5  18   30.02    3.56
   1   5 -18   36.09    3.73
   1   5 -18   37.38    7.86
   1   5 -17   82.49    5.47
  -1  -5  17   87.19    5.68
   1   5 -17   75.88   11.27
   1   5 -17   89.35   12.57
   1   5 -17   72.44    5.04
   1   5 -16    2.37    3.05
  -1  -5  16   -0.23    1.24
   1   5 -16    4.12    3.05
   1   5 -15    7.72    4.80
   1   5 -15    1.04    3.27
   1   5 -14  150.81   14.32
   1   5 -14  173.29   15.62
   1   5 -13   94.54   11.46
   1   5 -12  343.85   19.72
   1   5 -11   70.25    8.65
   1   5 -10    3.00    4.40
   1   5  -9   39.23    6.24
   1   5  -9   39.84    3.79
   1   5  -8  282.95   14.82
   1   5  -7   33.53    5.54
   1   5  -6  275.11   13.41
   1   5  -5  198.40   11.08
   1   5  -4    1.90    2.06
   1   5  -4    1.48    2.26
   1   5  -3    3.75    2.09
   1   5  -3    4.66    2.43
  -1  -5   2 1111.71   20.05
   1   5  -2 1041.41   23.47
   1   5  -2 1048.56   20.74
  -1  -5   1  250.54   10.04
   1   5  -1  233.06    9.47
  -1  -5   0  284.01   13.34
  -1  -5   0  259.90   11.03
   1   5   0  261.10    9.54
  -1  -5  -1  276.69   11.73
  -1  -5  -1  262.04   13.48
   1   5   1  261.57    9.06
   1   5   2  318.76    9.61
  -1  -5  -2  338.71   13.68
  -1  -5  -2  325.80   15.48
  -1  -5  -3  131.00   10.54
   1   5   3  118.32    5.79
  -1  -5  -3  122.50    8.83
  -1  -5  -4   -0.85    3.04
   1   5   4    1.05    0.88
  -1  -5  -4   -1.13    2.58
  -1  -5  -5  530.68   19.88
  -1  -5  -6   57.04    7.24
  -1  -5  -7    5.25    3.29
  -1  -5  -8   52.10    7.78
  -1  -5  -9    4.55    3.74
  -1  -5 -10   59.20    8.86
  -1  -5 -11    0.23    3.10
  -1  -5 -12    0.60    3.41
  -1  -5 -13   -0.56    1.66
  -1  -5 -13    0.74    1.49
  -1  -5 -13    1.47    1.94
  -1  -5 -14   92.90    5.60
  -1  -5 -14   94.20    7.04
  -1  -5 -14   88.38   11.61
  -1  -5 -15    3.68    3.26
  -1  -5 -15    1.45    1.94
  -1  -5 -15    2.79    1.56
  -1  -5 -16   20.61    3.72
  -1  -5 -16   25.79    3.20
  -1  -5 -17   41.91    4.10
  -1  -5 -17   38.85    4.93
  -1  -5 -18    3.67    2.00
  -1  -5 -18    0.23    2.20
  -1  -5 -18    4.47    1.82
  -1  -5 -19    2.22    2.01
  -1  -5 -19    2.76    1.54
  -1  -5 -19    0.89    2.37
  -1  -5 -20   -0.80    1.54
  -1  -5 -20    0.29    1.64
  -1  -5 -20   -2.26    2.44
  -1  -5 -21    2.38    1.88
  -1  -5 -21    1.14    1.36
  -1  -5 -21    1.52    1.44
  -1  -5 -22    8.71    1.65
  -1  -5 -22    9.80    1.70
  -1  -5 -22    8.97    2.11
  -1  -5 -23   -0.73    0.91
  -1  -5 -23   -0.23    1.33
  -1  -5 -23    0.26    0.79
  -1  -5 -24    0.90    0.83
  -1  -6  27   27.06    1.94
   1   6 -27   30.80    2.45
   1   6 -27   31.76    2.53
  -1  -6  26    3.66    1.26
   1   6 -26    3.91    1.41
   1   6 -26    1.48    1.23
  -1  -6  25    4.06    1.16
   1   6 -25    7.38    1.99
   1   6 -24   -0.01    1.70
  -1  -6  24   -2.34    1.78
  -1  -6  23   -1.79    1.73
   1   6 -23    3.61    1.97
   1   6 -22    4.78    2.27
  -1  -6  22    1.33    1.95
  -1  -6  21   11.94    2.73
   1   6 -21    9.65    2.88
   1   6 -21    8.40    2.11
   1   6 -20   20.55    3.46
   1   6 -20   13.63    2.59
  -1  -6  20   14.88    2.93
   1   6 -19  176.61    8.17
   1   6 -19  204.48   19.39
  -1  -6  19  186.22    8.60
   1   6 -19  172.72   18.75
   1   6 -18    3.13    4.15
  -1  -6  18    3.19    1.62
   1   6 -18    1.04    1.19
  -1  -6  18    5.52    1.72
   1   6 -18    5.49    4.12
   1   6 -17   32.34    7.95
  -1  -6  17   21.54    2.77
  -1  -6  17   25.82    3.26
   1   6 -17   29.41    3.52
   1   6 -17   18.41    6.45
   1   6 -16  134.36   14.98
  -1  -6  16  140.26    7.02
   1   6 -16  135.97    6.70
  -1  -6  16  127.82    6.48
   1   6 -16  148.64   15.80
   1   6 -15   50.76    9.12
   1   6 -15   57.70    9.71
   1   6 -14  447.63   25.34
   1   6 -13   64.26    9.26
   1   6 -12  564.93   26.09
   1   6 -11    1.31    2.72
   1   6 -10 1728.50   41.38
   1   6  -9  197.36   13.59
   1   6  -8 1871.92   39.47
   1   6  -7  202.07   12.63
   1   6  -6   -0.10    2.95
   1   6  -5  468.46   17.88
   1   6  -4  107.47    8.00
   1   6  -4  102.44    8.60
   1   6  -3 2222.03   37.41
   1   6  -3 2102.76   33.28
   1   6  -2  542.00   16.27
  -1  -6   2  531.38   15.56
   1   6  -2  511.82   17.95
  -1  -6   1   65.84    6.03
   1   6  -1   67.49    6.70
   1   6  -1   65.83    5.54
   1   6   0  302.25   11.54
  -1  -6   0  302.70   13.02
  -1  -6  -1   22.62    3.95
   1   6   1   23.02    3.30
  -1  -6  -1   28.35    5.52
   1   6   2   67.15    5.06
  -1  -6  -2   64.77    7.66
  -1  -6  -2   70.64    7.13
  -1  -6  -3  388.92   16.57
  -1  -6  -3  386.73   19.37
   1   6   3  384.49   11.60
   1   6   4    7.06    1.60
  -1  -6  -4    7.10    3.74
  -1  -6  -4    7.58    3.45
  -1  -6  -5   43.69    6.27
  -1  -6  -5   56.32    8.37
  -1  -6  -6  336.04   20.11
  -1  -6  -6  333.10   17.63
  -1  -6  -7  511.38   26.06
  -1  -6  -7  511.94   22.87
  -1  -6  -8   35.18    6.28
  -1  -6  -9   53.55    8.44
  -1  -6 -10    4.32    3.15
  -1  -6 -11   69.04   10.05
  -1  -6 -12   24.41    3.64
  -1  -6 -12   18.34    5.71
  -1  -6 -12   25.65    3.89
  -1  -6 -12   25.99    3.25
  -1  -6 -12   27.04    3.68
  -1  -6 -13   31.45    3.21
  -1  -6 -13   26.27    3.93
  -1  -6 -13   37.71    4.53
  -1  -6 -13   25.52    6.64
  -1  -6 -13   35.84    3.87
  -1  -6 -14  120.72    6.32
  -1  -6 -14  116.71    7.94
  -1  -6 -14  113.61   14.05
  -1  -6 -15   48.16    4.77
  -1  -6 -15   49.63    9.65
  -1  -6 -15   49.14    4.06
  -1  -6 -15   51.77    5.48
  -1  -6 -16  346.89   12.13
  -1  -6 -16  356.77   10.95
  -1  -6 -16  353.63   13.86
  -1  -6 -17   56.73    5.62
  -1  -6 -17   50.07    4.23
  -1  -6 -17   45.83    4.54
  -1  -6 -18   19.60    3.07
  -1  -6 -18   19.74    2.74
  -1  -6 -18   26.31    4.15
  -1  -6 -19    3.75    1.59
  -1  -6 -19    4.27    1.94
  -1  -6 -19    1.71    1.92
  -1  -6 -20    0.15    1.26
  -1  -6 -20    2.01    1.43
  -1  -6 -20    2.86    1.34
  -1  -6 -20    1.86    1.99
  -1  -6 -21    1.74    1.81
  -1  -6 -21   -0.63    1.16
  -1  -6 -21   -0.14    1.09
  -1  -6 -22    7.07    1.89
  -1  -6 -22    6.72    1.33
  -1  -6 -23    4.67    1.22
   1   7 -27    5.26    1.21
  -1  -7  27    5.47    1.03
   1   7 -27    7.25    1.31
   1   7 -26    6.75    1.68
  -1  -7  26    6.19    1.42
   1   7 -25   26.09    3.03
  -1  -7  25   20.41    2.53
   1   7 -24   32.00    3.63
  -1  -7  24   28.13    3.19
   1   7 -23   28.44    3.80
  -1  -7  23   25.48    3.32
  -1  -7  22    6.45    2.20
   1   7 -22   10.06    2.80
   1   7 -21   23.51    3.80
  -1  -7  21   21.72    3.31
  -1  -7  20    2.00    1.70
  -1  -7  20    1.14    1.16
   1   7 -20   -0.02    1.63
  -1  -7  19   14.35    2.70
   1   7 -19   15.72    2.51
  -1  -7  19   16.90    2.52
   1   7 -18   25.84    7.45
   1   7 -18   13.77    2.30
   1   7 -18    7.86    4.99
  -1  -7  18   18.99    3.00
   1   7 -17  255.32    9.31
  -1  -7  17  252.27    9.37
   1   7 -17  294.44   23.42
  -1  -7  17  275.28   10.23
   1   7 -17  290.37   22.76
  -1  -7  16    6.50    1.66
   1   7 -16    9.40    5.58
   1   7 -16    9.63    2.07
  -1  -7  16    8.54    2.03
   1   7 -15  330.16   23.27
  -1  -7  15  308.47   10.22
   1   7 -15  317.96   22.47
   1   7 -14   10.24    4.52
   1   7 -13   85.79   11.12
   1   7 -12   20.75    5.57
   1   7 -11  636.03   27.17
   1   7 -10   63.31    8.62
   1   7  -9  246.54   15.92
   1   7  -8  641.09   24.25
   1   7  -7  286.89   15.97
   1   7  -6  841.71   26.19
   1   7  -5  548.13   20.60
   1   7  -4  400.19   16.34
   1   7  -4  428.48   18.07
   1   7  -3   15.69    3.97
   1   7  -3   13.64    3.90
   1   7  -2  544.12   19.97
   1   7  -2  534.39   17.58
   1   7  -1   24.92    4.52
  -1  -7   1   23.80    4.05
   1   7  -1   22.27    3.85
  -1  -7   0   21.27    4.24
   1   7   0   23.38    3.90
   1   7   1   13.90    2.99
  -1  -7  -1    5.80    3.17
  -1  -7  -1   13.02    3.61
  -1  -7  -2  594.08   24.78
   1   7   2  542.30   15.89
  -1  -7  -2  604.28   21.63
  -1  -7  -3  126.03   11.99
  -1  -7  -3  117.84   10.57
   1   7   3  140.66    7.70
  -1  -7  -4  845.39   31.59
  -1  -7  -4  797.72   26.90
  -1  -7  -5   33.16    6.16
  -1  -7  -5   36.93    7.48
  -1  -7  -6   56.66    7.80
  -1  -7  -6   63.67    9.91
  -1  -7  -7  191.92   15.08
  -1  -7  -7  204.42   17.68
  -1  -7  -8    0.90    3.69
  -1  -7  -8   -1.50    4.09
  -1  -7  -9   46.65    9.54
  -1  -7  -9   43.04    7.62
  -1  -7 -10   26.46    8.01
  -1  -7 -10   31.21    7.07
  -1  -7 -11   17.19    3.29
  -1  -7 -11   12.31    2.27
  -1  -7 -11   17.93    6.62
  -1  -7 -11   15.41    5.03
  -1  -7 -11    7.36    1.57
  -1  -7 -11   14.09    3.09
  -1  -7 -11   10.48    2.56
  -1  -7 -11   15.35    3.27
  -1  -7 -11   11.62    2.36
  -1  -7 -12   73.51    5.41
  -1  -7 -12   69.36    5.25
  -1  -7 -12   75.19    6.30
  -1  -7 -12   66.98   12.33
  -1  -7 -12   76.60    6.31
  -1  -7 -12   66.35    4.71
  -1  -7 -12   66.78   10.77
  -1  -7 -12   75.67    6.23
  -1  -7 -13  682.70   18.24
  -1  -7 -13  624.15   14.42
  -1  -7 -13  640.33   15.90
  -1  -7 -13  644.59   16.17
  -1  -7 -13  715.84   40.08
  -1  -7 -13  664.75   34.07
  -1  -7 -13  632.33   18.04
  -1  -7 -13  659.30   18.45
  -1  -7 -14   20.74    2.85
  -1  -7 -14   14.99    2.28
  -1  -7 -14   19.61    8.18
  -1  -7 -14   25.60    8.36
  -1  -7 -14   14.43    3.40
  -1  -7 -14   16.21    2.69
  -1  -7 -15  320.22   13.09
  -1  -7 -15  327.89   10.48
  -1  -7 -15  327.44   10.14
  -1  -7 -15  313.00   11.28
  -1  -7 -16   15.77    3.55
  -1  -7 -16   11.97    2.09
  -1  -7 -16   11.74    2.49
  -1  -7 -17    2.35    1.63
  -1  -7 -17    1.39    2.17
  -1  -7 -17    3.15    1.48
  -1  -7 -18    7.73    1.98
  -1  -7 -18   10.00    1.88
  -1  -7 -18    6.74    1.89
  -1  -7 -18    8.66    2.86
  -1  -7 -19   12.75    2.87
  -1  -7 -19   10.15    1.71
  -1  -7 -19   11.84    2.47
  -1  -7 -19    8.90    2.11
  -1  -7 -20   36.13    3.39
  -1  -7 -20   37.97    3.91
  -1  -7 -20   32.77    2.91
  -1  -7 -21    3.98    1.31
  -1  -7 -21    5.84    1.80
  -1  -7 -22   14.75    1.61
  -1  -7 -22   15.12    2.04
  -1  -7 -23    9.56    1.35
  -1  -8  27   -1.07    0.79
   1   8 -27    0.49    0.82
   1   8 -26   30.20    2.76
   1   8 -26   29.63    2.75
  -1  -8  26   27.71    2.49
   1   8 -25    1.29    1.50
  -1  -8  25    0.90    1.29
   1   8 -24   75.96    5.35
  -1  -8  24   76.27    4.94
   1   8 -23    0.90    1.77
  -1  -8  23    1.29    1.55
  -1  -8  22   81.32    5.59
   1   8 -22   91.20    6.52
  -1  -8  21   47.31    4.50
   1   8 -21   45.34    4.84
  -1  -8  21   52.33    4.12
  -1  -8  20    7.98    1.76
  -1  -8  20    9.41    2.45
  -1  -8  19   73.98    5.58
  -1  -8  19   77.07    5.50
  -1  -8  18   18.23    2.86
   1   8 -18   14.42    2.25
  -1  -8  17   73.63    5.22
   1   8 -17   58.46   10.50
   1   8 -17   68.86    4.73
  -1  -8  17   75.45    5.54
   1   8 -16  166.58   17.52
   1   8 -16  163.36   17.32
  -1  -8  16  165.23    7.84
   1   8 -16  151.47    6.87
  -1  -8  16  154.56    7.43
  -1  -8  15    8.25    1.87
   1   8 -15   11.49    4.87
  -1  -8  15    9.63    2.00
   1   8 -14   80.65   11.20
   1   8 -13  116.18   13.28
   1   8 -12  193.32   16.21
   1   8 -11  306.28   19.64
   1   8 -10   35.80    6.96
   1   8  -9  147.84   12.96
   1   8  -8    2.83    3.14
   1   8  -7  833.55   28.27
   1   8  -6  122.89   10.82
   1   8  -5  743.64   25.57
   1   8  -4   10.64    4.00
   1   8  -4    6.07    3.77
   1   8  -3  375.75   16.49
   1   8  -3  413.44   18.74
   1   8  -2  135.19   10.95
   1   8  -2  125.81    9.30
  -1  -8   1    3.70    2.52
   1   8  -1    1.18    2.93
   1   8  -1    2.09    2.05
  -1  -8   0  314.49   15.83
   1   8   0  316.26   16.77
   1   8   0  316.29   13.99
  -1  -8  -1  120.48   10.01
   1   8   1  115.67    8.33
  -1  -8  -2  569.80   22.63
  -1  -8  -2  573.13   26.25
   1   8   2  559.91   17.53
   1   8   3    8.56    2.53
  -1  -8  -3   18.39    6.11
  -1  -8  -3    8.45    4.04
  -1  -8  -4  390.99   20.19
  -1  -8  -4  416.30   23.68
  -1  -8  -5   10.93    4.86
  -1  -8  -5    6.04    3.76
  -1  -8  -6 1016.07   35.03
  -1  -8  -6 1039.68   39.82
  -1  -8  -7   68.19   10.84
  -1  -8  -7   68.83   10.05
  -1  -8  -8  341.56   24.62
  -1  -8  -8  330.20   21.88
  -1  -8  -9   78.40   10.98
  -1  -8  -9   70.74    5.61
  -1  -8  -9   72.39   12.28
  -1  -8  -9   75.05    5.66
  -1  -8  -9   74.15    5.31
  -1  -8 -10    0.62    2.11
  -1  -8 -10    4.73    1.62
  -1  -8 -10    5.10    2.13
  -1  -8 -10    4.67    1.72
  -1  -8 -10    3.18    1.94
  -1  -8 -10    4.95    3.31
  -1  -8 -10    3.31    3.27
  -1  -8 -10    5.12    1.67
  -1  -8 -10    7.43    1.93
  -1  -8 -10    5.61    2.31
  -1  -8 -11   24.55    3.81
  -1  -8 -11   22.11    3.65
  -1  -8 -11   18.05    2.50
  -1  -8 -11   31.29    9.08
  -1  -8 -11   23.98    3.99
  -1  -8 -11   19.93    2.69
  -1  -8 -11   22.50    3.68
  -1  -8 -11   22.45    6.35
  -1  -8 -11   28.09    3.45
  -1  -8 -11   27.53    3.67
  -1  -8 -12  118.44    6.32
  -1  -8 -12  118.43    6.76
  -1  -8 -12  130.29    8.12
  -1  -8 -12  122.76    6.98
  -1  -8 -12  113.97    7.73
  -1  -8 -12  123.76    6.88
  -1  -8 -12  117.08    6.40
  -1  -8 -12  123.39    8.18
  -1  -8 -12  113.32   14.12
  -1  -8 -12  141.98   18.36
  -1  -8 -13   82.20    6.85
  -1  -8 -13   88.14    7.00
  -1  -8 -13   85.96   12.59
  -1  -8 -13   89.10    6.98
  -1  -8 -13   78.18    5.41
  -1  -8 -13   85.10    5.75
  -1  -8 -14  125.61    6.83
  -1  -8 -14  111.67    7.85
  -1  -8 -14  127.08    6.69
  -1  -8 -15    0.41    1.10
  -1  -8 -15   -1.11    1.92
  -1  -8 -15   -0.82    1.30
  -1  -8 -16    5.72    1.93
  -1  -8 -16    3.56    2.16
  -1  -8 -17   15.43    3.33
  -1  -8 -17   13.39    2.53
  -1  -8 -18    0.23    1.91
  -1  -8 -18   -0.98    1.65
  -1  -8 -19   86.04    5.31
  -1  -8 -19   92.38    6.02
  -1  -8 -20    1.60    1.58
  -1  -8 -20   -0.77    1.10
  -1  -8 -21   34.69    2.62
  -1  -8 -21   32.98    2.93
  -1  -8 -22    0.10    0.71
  -1  -8 -22   -1.29    0.90
   1   9 -27   23.22    1.93
  -1  -9  27   21.67    1.73
  -1  -9  26    2.64    1.01
   1   9 -26    2.08    1.24
  -1  -9  25   24.76    2.65
   1   9 -25   26.15    2.91
   1   9 -24    0.66    1.64
  -1  -9  24    3.45    1.72
   1   9 -23   20.19    3.25
  -1  -9  23   20.08    3.06
  -1  -9  22    1.85    1.71
  -1  -9  22    6.28    1.72
   1   9 -22    6.29    2.50
  -1  -9  21   17.52    3.04
   1   9 -21   17.77    3.22
  -1  -9  21   14.21    2.49
  -1  -9  20  119.02    6.62
  -1  -9  20  112.64    6.83
  -1  -9  19    9.19    2.53
  -1  -9  19    9.33    2.17
  -1  -9  18   78.62    5.72
   1   9 -17   88.08   13.35
   1   9 -17   79.06   12.73
  -1  -9  17   78.79    5.68
  -1  -9  17   74.15    5.29
  -1  -9  16   29.49    3.42
   1   9 -16   26.36    7.51
  -1  -9  16   31.89    3.66
   1   9 -16   19.26    6.52
  -1  -9  15   63.35    4.80
   1   9 -15   58.80    9.92
  -1  -9  15   60.13    4.81
  -1  -9  14   77.28    5.26
  -1  -9  14   79.67    5.28
   1   9 -13   89.63   11.65
   1   9 -12  128.21   13.82
   1   9 -11   41.62    7.88
   1   9 -10   95.92   11.14
   1   9  -9  318.40   19.50
   1   9  -8  230.38   16.08
   1   9  -7  284.73   17.64
   1   9  -6   61.42    8.27
   1   9  -5  317.59   17.96
   1   9  -4   85.52    9.36
   1   9  -4   84.36    8.78
   1   9  -3  660.52   23.29
   1   9  -3  637.66   25.03
   1   9  -2    6.39    3.14
   1   9  -2    0.26    2.63
   1   9  -1  447.94   21.02
   1   9  -1  438.46   18.11
  -1  -9   0   -0.28    2.66
   1   9   0    1.66    2.77
   1   9   0    0.94    1.64
   1   9   1  175.16   10.77
   1   9   1  183.94   13.84
  -1  -9  -1  184.64   13.33
  -1  -9  -2  410.29   20.80
   1   9   2  443.02   16.79
  -1  -9  -3    9.19    3.88
  -1  -9  -3    9.17    4.57
  -1  -9  -4  551.60   28.97
  -1  -9  -4  466.19   24.13
  -1  -9  -5  115.85   12.58
  -1  -9  -5  112.49   13.72
  -1  -9  -6   24.60    6.37
  -1  -9  -6   24.27    7.42
  -1  -9  -7  437.27   25.20
  -1  -9  -7  433.84   28.12
  -1  -9  -8  153.03   15.47
  -1  -9  -8  157.19    7.58
  -1  -9  -8  155.89    8.56
  -1  -9  -8  147.29    7.13
  -1  -9  -8  164.20    8.46
  -1  -9  -8  150.70    7.15
  -1  -9  -8  153.67    8.40
  -1  -9  -8  162.71    7.32
  -1  -9  -8  164.68    8.08
  -1  -9  -8  163.27    8.53
  -1  -9  -8  136.56   16.40
  -1  -9  -9  195.57    8.23
  -1  -9  -9  205.20    9.70
  -1  -9  -9  214.93    9.10
  -1  -9  -9  207.86   18.62
  -1  -9  -9  211.42    8.67
  -1  -9  -9  212.89    9.32
  -1  -9  -9  205.56    8.79
  -1  -9  -9  202.86    9.92
  -1  -9  -9  213.34    9.88
  -1  -9  -9  208.93   10.02
  -1  -9  -9  181.94   19.50
  -1  -9  -9  195.44    8.34
  -1  -9 -10  251.24    9.50
  -1  -9 -10  262.14    9.90
  -1  -9 -10  240.51   20.67
  -1  -9 -10  256.35   11.33
  -1  -9 -10  220.53   21.76
  -1  -9 -10  251.95   11.08
  -1  -9 -10  262.49   11.05
  -1  -9 -10  254.75   11.24
  -1  -9 -10  257.43    9.88
  -1  -9 -10  253.55    9.79
  -1  -9 -10  238.36    9.31
  -1  -9 -11    0.85    1.63
  -1  -9 -11   -3.84    2.77
  -1  -9 -11   -1.02    1.46
  -1  -9 -11    3.54    4.83
  -1  -9 -11    0.97    1.69
  -1  -9 -11    0.60    2.01
  -1  -9 -11    0.84    1.91
  -1  -9 -11   -1.21    3.29
  -1  -9 -11   -0.40    1.51
  -1  -9 -11    4.92    2.71
  -1  -9 -11    1.40    1.97
  -1  -9 -12    4.35    1.98
  -1  -9 -12    7.68    4.95
  -1  -9 -12    4.39    2.02
  -1  -9 -12    3.94    1.94
  -1  -9 -12    5.12    2.75
  -1  -9 -12    3.24    2.49
  -1  -9 -12   -0.38    2.09
  -1  -9 -12    3.84    2.31
  -1  -9 -13   53.49    4.42
  -1  -9 -13   53.23    5.45
  -1  -9 -13   54.08    5.57
  -1  -9 -13   56.73    4.82
  -1  -9 -13   59.32    5.93
  -1  -9 -13   58.14    4.75
  -1  -9 -14    2.19    1.52
  -1  -9 -14    4.78    2.60
  -1  -9 -14    1.80    1.74
  -1  -9 -15    7.32    2.83
  -1  -9 -15    2.70    1.95
  -1  -9 -15    2.73    1.58
  -1  -9 -16   34.12    4.08
  -1  -9 -16   33.03    3.13
  -1  -9 -16   40.98    4.63
  -1  -9 -17   49.67    4.90
  -1  -9 -17   41.71    4.22
  -1  -9 -18   60.05    4.53
  -1  -9 -18   64.09    5.10
  -1  -9 -19   15.33    2.24
  -1  -9 -19   17.36    2.65
  -1  -9 -20   57.32    3.51
  -1  -9 -20   52.19    3.52
  -1  -9 -20   59.66    3.99
  -1  -9 -21   20.62    2.08
  -1  -9 -21   19.47    1.87
  -1 -10  26   14.92    1.72
   1  10 -26   15.13    1.91
   1  10 -25    0.46    1.32
  -1 -10  25    1.89    1.21
   1  10 -24    0.13    1.68
  -1 -10  24    3.27    1.68
   1  10 -23   -0.43    1.69
  -1 -10  23    2.95    1.55
  -1 -10  23   -1.00    1.09
   1  10 -22   28.62    3.78
  -1 -10  22   25.35    3.20
  -1 -10  22   27.65    3.00
  -1 -10  21   15.94    2.96
  -1 -10  21   17.81    2.55
  -1 -10  20    1.20    1.35
  -1 -10  20   -0.56    1.87
  -1 -10  19   78.40    5.70
  -1 -10  19   83.17    5.87
  -1 -10  18   10.74    2.53
  -1 -10  17    1.78    1.68
  -1 -10  17    0.79    1.66
   1  10 -16  158.09   17.32
  -1 -10  16  180.58    8.36
  -1 -10  16  161.84    7.84
  -1 -10  15   -0.54    1.66
  -1 -10  15    0.31    1.36
   1  10 -15   -2.84    3.70
  -1 -10  14   24.52    3.22
  -1 -10  14   24.96    3.15
  -1 -10  14   25.22    3.15
   1  10 -14   19.32    6.53
  -1 -10  13   19.33    2.84
  -1 -10  13   16.15    2.67
   1  10 -13   17.15    5.37
  -1 -10  13   15.69    2.39
  -1 -10  12   -0.02    1.17
   1  10 -12   -0.10    3.39
   1  10 -11   39.21    7.82
   1  10 -10   42.25    7.75
   1  10  -9  136.61   13.48
   1  10  -8   99.19   11.22
   1  10  -7    3.91    3.38
   1  10  -6   43.90    7.47
   1  10  -5    5.09    3.25
   1  10  -4  308.69   18.54
   1  10  -3   13.85    4.22
   1  10  -3    8.85    3.80
   1  10  -2  933.34   32.14
   1  10  -2  951.69   29.23
   1  10  -1  158.48   11.77
   1  10  -1  137.51   12.83
   1  10   0  210.09   13.18
   1  10   0  205.26   15.52
   1  10   1   57.37    8.50
  -1 -10  -1   50.72    7.76
   1  10   1   53.21    6.43
   1  10   2   10.44    3.87
  -1 -10  -2    9.15    4.02
  -1 -10  -3    4.23    4.16
  -1 -10  -4    0.95    3.39
  -1 -10  -5   50.67   10.17
  -1 -10  -5   45.02    8.21
  -1 -10  -6    0.04    2.16
  -1 -10  -6    2.67    1.61
  -1 -10  -6   -1.87    2.18
  -1 -10  -6   -4.17    3.33
  -1 -10  -6    3.51    1.84
  -1 -10  -6    1.98    1.64
  -1 -10  -6   -0.39    2.12
  -1 -10  -6    1.97    1.58
  -1 -10  -6    2.08    1.46
  -1 -10  -6    2.66    2.99
  -1 -10  -7  151.30    8.18
  -1 -10  -7  139.85    7.28
  -1 -10  -7  152.46    8.45
  -1 -10  -7  152.02   17.94
  -1 -10  -7  150.47    7.07
  -1 -10  -7  146.26    8.15
  -1 -10  -7  132.35    6.85
  -1 -10  -7  141.59    7.54
  -1 -10  -7  130.23   14.70
  -1 -10  -7  139.67    8.24
  -1 -10  -7  144.87    7.50
  -1 -10  -7  136.85    7.16
  -1 -10  -7  134.32    7.79
  -1 -10  -8   73.03    5.90
  -1 -10  -8   78.57    5.99
  -1 -10  -8   77.01    5.84
  -1 -10  -8   81.65    5.71
  -1 -10  -8   82.72    6.48
  -1 -10  -8   76.02   13.40
  -1 -10  -8   82.93    6.49
  -1 -10  -8   68.48    4.92
  -1 -10  -8   79.04    6.17
  -1 -10  -8   68.30   11.02
  -1 -10  -8   74.83    5.37
  -1 -10  -8   80.36    5.68
  -1 -10  -8   83.55    5.48
  -1 -10  -9  196.48   20.83
  -1 -10  -9  184.36   18.14
  -1 -10  -9  172.97    8.30
  -1 -10  -9  174.78    8.21
  -1 -10  -9  184.78    8.61
  -1 -10  -9  173.00    8.04
  -1 -10  -9  161.28    9.16
  -1 -10  -9  174.82    9.12
  -1 -10  -9  186.80    9.68
  -1 -10  -9  194.11    9.58
  -1 -10  -9  173.84    9.19
  -1 -10  -9  176.98    8.11
  -1 -10 -10   47.36    4.55
  -1 -10 -10   52.04    5.34
  -1 -10 -10   55.99    5.69
  -1 -10 -10   53.81    4.70
  -1 -10 -10   38.41    3.95
  -1 -10 -10   45.85    4.39
  -1 -10 -10   51.52    5.44
  -1 -10 -10   41.30   10.09
  -1 -10 -10   52.87    4.94
  -1 -10 -10   37.57    8.54
  -1 -10 -10   54.36    5.32
  -1 -10 -10   53.10    5.52
  -1 -10 -11   95.19    7.00
  -1 -10 -11   91.70    5.97
  -1 -10 -11   99.70    6.24
  -1 -10 -11   93.92    7.31
  -1 -10 -11  101.86    6.58
  -1 -10 -11   92.79    7.08
  -1 -10 -11   93.41    6.24
  -1 -10 -11   95.56    6.10
  -1 -10 -11   99.97    7.26
  -1 -10 -12   41.07    4.83
  -1 -10 -12   35.40    4.46
  -1 -10 -12   37.52    4.67
  -1 -10 -12   40.90    5.09
  -1 -10 -12   36.42    4.02
  -1 -10 -12   34.96    3.98
  -1 -10 -12   39.52    4.04
  -1 -10 -13   40.42    4.69
  -1 -10 -13   38.96    3.97
  -1 -10 -13   49.29    4.54
  -1 -10 -13   47.34    5.29
  -1 -10 -13   37.67    4.59
  -1 -10 -14    4.83    2.07
  -1 -10 -14    6.81    2.07
  -1 -10 -14    5.67    2.27
  -1 -10 -15   47.13    4.84
  -1 -10 -15   46.52    3.84
  -1 -10 -15   45.53    4.68
  -1 -10 -16    6.06    2.26
  -1 -10 -16    4.16    1.50
  -1 -10 -16    4.38    2.34
  -1 -10 -17   17.20    2.98
  -1 -10 -17   13.43    2.37
  -1 -10 -18    9.01    2.23
  -1 -10 -18    9.11    1.93
  -1 -10 -18    8.35    2.00
  -1 -10 -19   36.48    2.99
  -1 -10 -19   37.11    2.97
  -1 -10 -19   37.53    3.29
  -1 -10 -20   49.60    2.75
  -1 -10 -20   51.95    3.18
  -1 -10 -20   48.01    2.72
   1  11 -26    6.37    1.18
  -1 -11  26    7.98    1.21
  -1 -11  25    0.67    1.03
   1  11 -25   -0.40    1.14
  -1 -11  24    4.64    1.03
   1  11 -24    5.74    1.66
  -1 -11  24    7.39    1.83
  -1 -11  23    9.77    2.05
   1  11 -23   12.41    2.51
  -1 -11  23    9.28    1.77
  -1 -11  22    1.26    1.62
  -1 -11  22    0.56    1.34
   1  11 -22    1.73    2.05
  -1 -11  21   -0.49    1.32
  -1 -11  21    1.85    1.79
  -1 -11  20    4.32    1.59
  -1 -11  20    3.05    1.70
  -1 -11  19    1.83    1.72
  -1 -11  19    1.85    1.50
  -1 -11  18   26.54    3.61
  -1 -11  18   28.46    3.55
  -1 -11  17    2.46    1.98
  -1 -11  17    2.81    1.76
  -1 -11  16   71.72    5.35
  -1 -11  16   74.81    5.23
  -1 -11  16   82.19    5.75
  -1 -11  15   50.81    4.51
  -1 -11  15   49.23    4.43
  -1 -11  15   50.06    4.37
   1  11 -14   14.42    5.27
  -1 -11  14   14.28    2.59
  -1 -11  14   20.00    2.91
  -1 -11  14   19.82    2.84
  -1 -11  13   27.68    3.42
  -1 -11  13   25.42    3.06
  -1 -11  13   23.51    3.27
  -1 -11  12    0.56    1.25
  -1 -11  12    0.94    1.00
   1  11 -12    3.53    3.34
  -1 -11  12    1.80    1.49
  -1 -11  11    2.09    1.31
  -1 -11  11   -1.06    1.38
   1  11 -11   -2.63    3.17
  -1 -11  10  119.74    6.63
  -1 -11  10  115.29    6.07
   1  11 -10   99.16   12.29
   1  11  -9   -0.32    2.77
   1  11  -8   53.25    8.76
   1  11  -7    4.75    3.48
   1  11  -6    1.85    2.91
   1  11  -5   18.65    4.89
   1  11  -4   -3.34    3.48
   1  11  -3   11.57    5.31
   1  11  -2  131.23   12.87
   1  11  -1   16.05    4.87
   1  11  -1    9.31    4.36
   1  11   0  115.51   12.29
   1  11   1   17.93    5.91
   1  11   2   45.70    8.05
  -1 -11  -3   12.01    5.13
  -1 -11  -3    5.65    1.86
  -1 -11  -3    6.71    2.00
   1  11   3    7.28    4.16
  -1 -11  -3    6.00    1.83
  -1 -11  -4   41.90    3.78
  -1 -11  -4   46.65    4.20
   1  11   4   54.11    9.12
  -1 -11  -4   56.86    4.97
  -1 -11  -4   53.28    4.99
  -1 -11  -4   52.92    4.53
  -1 -11  -4   52.39    9.48
  -1 -11  -4   53.07    4.90
  -1 -11  -4   49.77    4.50
  -1 -11  -4   48.01    4.23
  -1 -11  -5   48.42    4.37
  -1 -11  -5   44.83    4.12
  -1 -11  -5   52.74    4.51
  -1 -11  -5   43.77    4.23
  -1 -11  -5   59.13    4.85
  -1 -11  -5   52.36    4.86
  -1 -11  -5   54.33    5.12
  -1 -11  -5   53.74    4.91
  -1 -11  -5   45.12    3.90
  -1 -11  -5   43.28    8.82
  -1 -11  -6   17.38    2.91
  -1 -11  -6   10.94    3.26
  -1 -11  -6   16.13    3.02
  -1 -11  -6   18.56    3.02
  -1 -11  -6    9.90    1.72
  -1 -11  -6   16.83    2.99
  -1 -11  -6   12.06    2.40
  -1 -11  -6   20.30    2.94
  -1 -11  -6   13.50    2.89
  -1 -11  -6   20.75    2.72
  -1 -11  -6   15.19    2.43
  -1 -11  -6   20.38    3.52
  -1 -11  -7    3.75    1.73
  -1 -11  -7    0.46    1.67
  -1 -11  -7   -0.06    1.61
  -1 -11  -7    2.06    1.82
  -1 -11  -7    1.72    1.91
  -1 -11  -7    2.56    1.41
  -1 -11  -7    0.35    1.50
  -1 -11  -7   -0.36    2.06
  -1 -11  -7   -0.03    1.96
  -1 -11  -7    3.12    1.90
  -1 -11  -8    0.37    2.82
  -1 -11  -8    0.45    1.68
  -1 -11  -8    0.29    1.86
  -1 -11  -8    1.86    1.68
  -1 -11  -8   -0.73    1.29
  -1 -11  -8   -1.13    2.06
  -1 -11  -8    1.73    1.98
  -1 -11  -8   -0.07    2.18
  -1 -11  -8   -0.57    2.09
  -1 -11  -8    0.54    1.90
  -1 -11  -8    0.89    1.66
  -1 -11  -8   -3.13    3.03
  -1 -11  -9    0.58    2.14
  -1 -11  -9   -7.27    3.39
  -1 -11  -9    3.66    2.39
  -1 -11  -9    0.61    1.29
  -1 -11  -9   -1.91    1.94
  -1 -11  -9    2.62    2.40
  -1 -11  -9    1.73    2.00
  -1 -11  -9   -2.09    2.35
  -1 -11  -9   -0.73    2.83
  -1 -11  -9    0.44    1.88
  -1 -11  -9   -3.38    2.29
  -1 -11 -10    6.24    2.38
  -1 -11 -10    8.79    2.77
  -1 -11 -10    6.00    2.13
  -1 -11 -10    6.43    2.19
  -1 -11 -10   10.28    3.13
  -1 -11 -10   12.33    3.08
  -1 -11 -10    7.95    2.12
  -1 -11 -10   10.43    2.63
  -1 -11 -10    5.39    2.51
  -1 -11 -10    2.95    2.35
  -1 -11 -11   47.84    4.62
  -1 -11 -11   49.34    5.17
  -1 -11 -11   46.83    5.39
  -1 -11 -11   51.85    5.35
  -1 -11 -11   48.86    4.57
  -1 -11 -11   52.86    5.59
  -1 -11 -11   44.74    4.72
  -1 -11 -12  118.78    8.03
  -1 -11 -12  125.69    7.97
  -1 -11 -12  120.29    7.69
  -1 -11 -12  111.98    6.57
  -1 -11 -12  114.40    6.72
  -1 -11 -12  110.76    7.50
  -1 -11 -13  191.36    9.46
  -1 -11 -13  194.18    8.16
  -1 -11 -13  183.96    8.12
  -1 -11 -13  198.40    9.86
  -1 -11 -14  110.36    6.94
  -1 -11 -14  108.99    7.24
  -1 -11 -14  125.73    6.37
  -1 -11 -14  100.95    5.71
  -1 -11 -15   88.16    6.02
  -1 -11 -15   97.03    6.50
  -1 -11 -15   80.58    5.48
  -1 -11 -15   86.59    4.95
  -1 -11 -16   23.09    3.11
  -1 -11 -16   21.66    2.99
  -1 -11 -16   19.86    2.18
  -1 -11 -16   23.86    3.33
  -1 -11 -17    3.56    1.43
  -1 -11 -17    3.68    1.66
  -1 -11 -17    1.43    1.48
  -1 -11 -18    7.39    1.54
  -1 -11 -18    8.40    1.68
  -1 -11 -18    7.16    1.67
  -1 -11 -19   18.44    1.79
  -1 -11 -19   20.76    2.13
  -1 -12  25   13.64    1.62
   1  12 -25   12.35    1.70
  -1 -12  24    0.41    1.19
  -1 -12  24   -0.84    0.94
   1  12 -24   -0.44    1.12
  -1 -12  23    4.48    1.33
  -1 -12  23    4.92    1.79
   1  12 -23    5.47    1.88
  -1 -12  22    2.26    1.27
  -1 -12  22    2.32    1.38
   1  12 -22    4.25    1.74
   1  12 -21   21.21    3.23
  -1 -12  21   22.78    2.95
  -1 -12  21   21.95    2.95
  -1 -12  20   25.22    3.21
  -1 -12  20   27.57    3.42
  -1 -12  19   19.54    3.13
  -1 -12  19   14.45    2.66
  -1 -12  18   -0.56    1.51
  -1 -12  18    1.47    1.88
  -1 -12  17   14.08    2.61
  -1 -12  17   15.33    3.12
  -1 -12  17   10.99    2.44
  -1 -12  16   15.15    2.69
  -1 -12  16   11.45    2.55
  -1 -12  16   15.30    2.70
  -1 -12  15   -0.09    1.40
  -1 -12  15   -1.38    1.73
  -1 -12  15    1.13    1.55
  -1 -12  14   33.88    3.73
  -1 -12  14   35.24    3.93
  -1 -12  14   34.27    3.69
  -1 -12  13    4.31    1.87
  -1 -12  13    5.79    2.11
  -1 -12  13    4.50    1.48
   1  12 -13    1.00    3.86
  -1 -12  12    8.55    2.19
  -1 -12  12    7.94    2.19
  -1 -12  11   68.15    5.00
   1  12 -11   65.35   10.64
  -1 -12  11   72.18    5.43
  -1 -12  10    0.38    1.41
   1  12 -10    2.40    3.44
  -1 -12  10    0.65    1.35
  -1 -12   9    7.46    1.87
  -1 -12   9   10.83    2.41
   1  12  -9   12.51    4.62
  -1 -12   8   -1.43    1.32
   1  12  -8   -3.94    3.40
  -1 -12   8    0.58    1.06
  -1 -12   7  102.28    6.18
   1  12  -7  100.53   12.14
   1  12  -6   18.10    6.46
  -1 -12   6    8.52    2.18
   1  12  -5   31.15    7.22
   1  12  -4   83.13   10.86
   1  12  -3   18.26    4.71
   1  12  -2   -0.12    3.12
   1  12  -1    0.54    3.07
   1  12   0  116.48   13.20
  -1 -12   0  118.51    6.58
  -1 -12   0  104.02    6.80
  -1 -12   0  112.72    6.20
  -1 -12   0   98.58    5.66
  -1 -12  -1   16.17    2.16
   1  12   1   22.38    5.90
  -1 -12  -1   21.87    2.96
  -1 -12  -1   28.39    3.40
  -1 -12  -1   25.02    3.36
  -1 -12  -1   22.84    3.03
  -1 -12  -1   28.55    3.72
  -1 -12  -1   25.52    3.74
  -1 -12  -2    0.91    1.66
  -1 -12  -2    1.44    1.36
  -1 -12  -2    2.85    1.90
  -1 -12  -2    2.38    1.52
  -1 -12  -2    3.41    1.49
  -1 -12  -2   -0.19    2.45
  -1 -12  -2    2.79    2.03
  -1 -12  -3    8.29    2.00
  -1 -12  -3    5.61    1.90
  -1 -12  -3    7.91    2.15
  -1 -12  -3    9.53    2.65
  -1 -12  -3   10.48    2.21
  -1 -12  -3    9.96    2.55
  -1 -12  -3    3.42    2.15
  -1 -12  -3    6.45    1.91
   1  12   3    4.72    5.21
  -1 -12  -4   19.27    3.16
  -1 -12  -4   11.56    2.09
  -1 -12  -4   22.26    3.26
  -1 -12  -4   17.83    3.33
  -1 -12  -4   16.91    2.99
  -1 -12  -4   16.94    2.43
   1  12   4    9.36    3.51
  -1 -12  -4   17.01    3.14
  -1 -12  -4   18.83    3.14
  -1 -12  -5    4.36    2.33
  -1 -12  -5    0.80    1.35
  -1 -12  -5    1.94    1.99
  -1 -12  -5    1.09    1.52
  -1 -12  -5    1.70    1.71
  -1 -12  -5   -1.32    2.65
  -1 -12  -5   -0.76    1.90
  -1 -12  -5   -2.02    2.91
   1  12   5    1.49    2.56
  -1 -12  -5   -0.55    2.23
  -1 -12  -6   34.25    4.15
  -1 -12  -6   52.37    9.90
  -1 -12  -6   38.96    4.17
  -1 -12  -6   38.34    4.60
  -1 -12  -6   37.19    4.44
  -1 -12  -6   40.91    4.20
  -1 -12  -6   39.69    4.52
  -1 -12  -6   42.54    4.36
  -1 -12  -6   34.14    4.01
  -1 -12  -6   37.63    4.21
  -1 -12  -6   38.92    4.53
  -1 -12  -6   34.27    3.79
  -1 -12  -7    1.52    1.88
  -1 -12  -7    0.27    1.75
  -1 -12  -7    0.35    1.94
  -1 -12  -7   -0.18    1.89
  -1 -12  -7   -2.94    2.95
  -1 -12  -7   -2.99    2.16
  -1 -12  -7    1.64    1.99
  -1 -12  -7   -0.23    2.09
  -1 -12  -7    0.68    1.31
  -1 -12  -7   -0.48    1.89
  -1 -12  -7    0.50    2.06
  -1 -12  -7   -1.32    2.27
  -1 -12  -8    4.65    1.93
  -1 -12  -8    0.35    2.46
  -1 -12  -8    8.54    2.99
  -1 -12  -8   11.35    3.04
  -1 -12  -8    9.68    2.53
  -1 -12  -8    1.67    2.09
  -1 -12  -8    7.48    2.40
  -1 -12  -8    8.81    2.91
  -1 -12  -8    6.53    3.10
  -1 -12  -8    7.59    2.77
  -1 -12  -9   70.60    6.05
  -1 -12  -9   58.19    4.88
  -1 -12  -9   69.30    5.67
  -1 -12  -9   69.57    5.64
  -1 -12  -9   59.42    5.76
  -1 -12  -9   74.43    6.11
  -1 -12  -9   68.90    5.08
  -1 -12  -9   73.87    5.73
  -1 -12  -9   74.69    6.32
  -1 -12  -9   67.71    5.98
  -1 -12 -10   63.47    6.13
  -1 -12 -10   61.55    5.90
  -1 -12 -10   68.37    6.00
  -1 -12 -10   62.81    5.88
  -1 -12 -10   70.41    5.71
  -1 -12 -10   65.16    5.85
  -1 -12 -10   62.07    5.24
  -1 -12 -10   69.46    5.54
  -1 -12 -10   61.46    5.26
  -1 -12 -11    7.98    2.28
  -1 -12 -11    6.26    2.30
  -1 -12 -11    8.78    2.87
  -1 -12 -11    7.25    2.60
  -1 -12 -11    8.56    3.02
  -1 -12 -11    4.81    2.10
  -1 -12 -11    9.90    2.83
  -1 -12 -12   -1.76    2.07
  -1 -12 -12    4.27    2.72
  -1 -12 -12    1.38    2.05
  -1 -12 -12    2.13    2.33
  -1 -12 -12    0.98    1.48
  -1 -12 -12   -0.69    1.73
  -1 -12 -12    5.47    3.06
  -1 -12 -13   42.16    4.10
  -1 -12 -13   46.62    4.00
  -1 -12 -13   46.06    4.71
  -1 -12 -13   47.89    4.76
  -1 -12 -13   60.42    4.99
  -1 -12 -14   38.65    3.76
  -1 -12 -14   37.85    4.21
  -1 -12 -14   33.70    3.23
  -1 -12 -14   40.08    4.24
  -1 -12 -15    1.30    1.34
  -1 -12 -15    1.75    1.67
  -1 -12 -15    0.16    1.49
  -1 -12 -15    3.91    1.69
  -1 -12 -16   -0.81    1.46
  -1 -12 -16   -0.61    0.90
  -1 -12 -16    1.30    1.41
  -1 -12 -16    0.18    1.16
  -1 -12 -17   -0.65    1.15
  -1 -12 -17    0.24    0.99
  -1 -12 -17   -0.15    1.12
  -1 -12 -18    3.05    1.08
  -1 -12 -18    1.03    0.75
  -1 -13  25   51.34    2.51
   1  13 -25   47.97    2.59
  -1 -13  24    1.80    1.02
   1  13 -24    1.03    0.92
  -1 -13  23   21.46    2.42
  -1 -13  23   19.21    2.09
   1  13 -23   22.30    2.57
   1  13 -22   17.68    2.66
  -1 -13  22   17.54    2.35
  -1 -13  22   18.30    2.36
   1  13 -21    3.04    1.74
  -1 -13  21    2.91    1.46
  -1 -13  21    3.85    1.58
  -1 -13  20   66.69    4.62
  -1 -13  20   75.12    5.13
  -1 -13  19   73.79    5.50
  -1 -13  19   67.53    4.79
  -1 -13  18   98.61    6.37
  -1 -13  18   86.47    5.47
  -1 -13  17    4.91    1.70
  -1 -13  17    4.54    1.78
  -1 -13  17    5.07    2.28
  -1 -13  16    1.11    1.27
  -1 -13  16   -1.75    1.57
  -1 -13  16    0.67    1.39
  -1 -13  16   -2.15    1.91
  -1 -13  15   18.86    3.06
  -1 -13  15   20.29    2.80
  -1 -13  15   19.49    3.03
  -1 -13  14   38.98    3.73
  -1 -13  14   35.49    3.84
  -1 -13  14   37.04    3.97
  -1 -13  13    0.01    1.67
  -1 -13  13    3.73    2.02
  -1 -13  12   24.99    3.47
   1  13 -12   23.29    6.62
  -1 -13  12   26.62    3.33
  -1 -13  11   25.85    3.42
   1  13 -11   25.10    6.79
  -1 -13  11   24.31    3.52
  -1 -13  10   31.89    3.58
   1  13 -10   23.94    6.74
  -1 -13  10   29.73    3.77
   1  13  -9   54.25    9.69
  -1 -13   9   52.21    4.78
  -1 -13   9   50.96    4.39
  -1 -13   8    1.32    1.39
  -1 -13   8    3.35    2.07
  -1 -13   7  139.49    7.52
  -1 -13   7  140.08    6.62
   1  13  -7  142.47   15.05
  -1 -13   6   11.53    2.57
  -1 -13   6    7.24    2.28
   1  13  -5  121.09   13.69
  -1 -13   5  140.88    7.47
  -1 -13   5  131.60    6.72
  -1 -13   5  136.21    7.89
  -1 -13   4   47.10    4.33
  -1 -13   4   36.88    3.51
  -1 -13   4   39.63    4.31
   1  13  -4   35.38    4.99
  -1 -13   4   42.94    3.91
  -1 -13   3   -3.85    2.36
  -1 -13   3    0.36    1.44
  -1 -13   3    1.87    1.55
  -1 -13   3    3.33    1.54
  -1 -13   3    0.37    1.93
  -1 -13   2   40.74    3.51
   1  13  -2   57.12    9.74
  -1 -13   2   48.01    4.88
  -1 -13   2   51.76    4.39
  -1 -13   2   54.65    4.61
  -1 -13   2   45.12    4.39
  -1 -13   2   42.68    3.94
  -1 -13   1   -4.37    2.30
  -1 -13   1    0.45    1.35
  -1 -13   1    0.91    1.54
  -1 -13   1   -2.19    2.42
  -1 -13   1    1.91    1.44
  -1 -13   1   -2.04    1.24
  -1 -13   1    0.76    1.64
  -1 -13   0  113.85    6.26
  -1 -13   0  134.65    7.62
  -1 -13   0  132.65    6.84
  -1 -13   0  135.94    7.34
   1  13   0  125.33   14.32
  -1 -13   0  127.98    6.93
  -1 -13   0  141.73    8.22
  -1 -13   0  131.64    6.98
  -1 -13  -1    5.73    2.02
  -1 -13  -1    8.02    2.48
   1  13   1   14.90    5.54
  -1 -13  -1    7.55    2.04
  -1 -13  -1   -2.82    2.94
  -1 -13  -1    2.96    1.78
  -1 -13  -2  146.16    8.54
  -1 -13  -2  136.68    7.40
  -1 -13  -2  143.13    7.43
  -1 -13  -2  124.63    6.76
  -1 -13  -2  138.88    7.59
  -1 -13  -2  135.17    7.87
  -1 -13  -3   74.92    6.20
  -1 -13  -3   72.10    6.13
  -1 -13  -3   78.00    5.70
  -1 -13  -3   77.66    6.08
  -1 -13  -3   73.00    5.38
  -1 -13  -3   67.67    5.02
  -1 -13  -3   83.20    5.97
  -1 -13  -4   14.48    2.38
  -1 -13  -4   17.16    3.34
  -1 -13  -4   20.08    3.35
  -1 -13  -4   19.13    3.36
  -1 -13  -4   17.42    2.95
  -1 -13  -4   20.16    3.72
  -1 -13  -4   20.13    3.20
  -1 -13  -5   -0.51    1.87
  -1 -13  -5    0.98    2.09
  -1 -13  -5    0.94    1.88
  -1 -13  -5   -3.39    2.63
  -1 -13  -5    1.18    1.83
  -1 -13  -5    2.86    1.64
  -1 -13  -5    1.47    2.02
  -1 -13  -5   -0.01    2.00
  -1 -13  -5   -0.01    1.63
  -1 -13  -6   19.49    3.72
  -1 -13  -6   17.28    3.40
  -1 -13  -6   15.60    2.96
  -1 -13  -6    5.91    2.16
  -1 -13  -6   15.86    3.39
  -1 -13  -6   13.30    2.82
  -1 -13  -6   11.54    3.00
  -1 -13  -6   15.97    3.14
  -1 -13  -6   16.35    2.87
  -1 -13  -6   14.37    2.73
  -1 -13  -7   -0.14    2.16
  -1 -13  -7    1.14    1.88
  -1 -13  -7    0.74    1.71
  -1 -13  -7   -1.02    2.04
  -1 -13  -7   -3.96    2.90
  -1 -13  -7   -3.73    2.98
  -1 -13  -7    2.50    2.66
  -1 -13  -7   -0.73    2.09
  -1 -13  -7    0.90    1.39
  -1 -13  -8   14.16    2.76
  -1 -13  -8   13.42    2.64
  -1 -13  -8   15.41    3.05
  -1 -13  -8   15.41    3.09
  -1 -13  -8   17.87    3.55
  -1 -13  -8   13.98    3.28
  -1 -13  -8   11.43    3.28
  -1 -13  -8   11.92    2.50
  -1 -13  -8    9.79    2.52
  -1 -13  -8   17.43    2.64
  -1 -13  -9   13.03    2.69
  -1 -13  -9   11.13    2.72
  -1 -13  -9   10.81    3.15
  -1 -13  -9   12.53    2.84
  -1 -13  -9   12.49    3.01
  -1 -13  -9    9.65    3.18
  -1 -13  -9   12.00    2.98
  -1 -13  -9   10.75    2.55
  -1 -13  -9   12.34    3.26
  -1 -13 -10    3.47    1.69
  -1 -13 -10    6.02    2.86
  -1 -13 -10   -0.04    2.22
  -1 -13 -10    4.93    2.30
  -1 -13 -10    9.37    2.84
  -1 -13 -10    2.68    1.69
  -1 -13 -10    0.93    1.99
  -1 -13 -11   75.96    5.88
  -1 -13 -11   78.01    5.75
  -1 -13 -11   80.67    5.46
  -1 -13 -11   75.33    5.27
  -1 -13 -11   84.76    6.18
  -1 -13 -11   77.27    6.23
  -1 -13 -11   75.99    6.14
  -1 -13 -12   -0.68    1.81
  -1 -13 -12    1.28    1.41
  -1 -13 -12   -1.21    1.99
  -1 -13 -12   -0.98    1.70
  -1 -13 -13   20.05    3.14
  -1 -13 -13   27.58    3.51
  -1 -13 -13   27.45    3.11
  -1 -13 -13   22.74    2.66
  -1 -13 -14   32.41    2.82
  -1 -13 -14   38.84    3.80
  -1 -13 -14   32.31    2.98
  -1 -13 -14   38.66    3.70
  -1 -13 -15   -0.26    0.93
  -1 -13 -15   -1.52    1.42
  -1 -13 -15    3.08    1.55
  -1 -13 -15    1.32    0.98
  -1 -13 -16    6.49    1.17
  -1 -13 -16    3.26    1.18
  -1 -13 -16    5.42    1.50
  -1 -13 -17   12.30    1.51
   1  14 -24   68.53    3.11
  -1 -14  23   43.55    2.75
  -1 -14  23   40.44    2.67
   1  14 -23   46.04    3.03
  -1 -14  22    7.71    1.55
  -1 -14  22    7.08    1.50
   1  14 -22    6.71    1.62
  -1 -14  21  129.31    5.90
  -1 -14  21  131.91    5.60
   1  14 -21  128.34    6.01
  -1 -14  20    2.05    1.20
  -1 -14  20    4.47    1.95
  -1 -14  19  195.26    7.47
  -1 -14  19  199.56    8.31
  -1 -14  18   13.31    2.12
  -1 -14  18   15.16    2.40
  -1 -14  18   13.04    2.59
  -1 -14  17  152.66    7.91
  -1 -14  17  146.20    6.78
  -1 -14  17  146.31    6.95
  -1 -14  16    8.36    2.19
  -1 -14  16    5.92    1.64
  -1 -14  16    6.30    2.37
  -1 -14  15    8.83    2.55
  -1 -14  15    5.54    2.00
  -1 -14  14   -0.24    1.66
  -1 -14  14   -0.07    1.58
  -1 -14  14    1.83    1.80
  -1 -14  13   63.29    5.28
  -1 -14  13   66.44    5.51
  -1 -14  13   61.48    5.01
  -1 -14  12   -0.16    1.51
  -1 -14  12    0.20    1.70
  -1 -14  11    0.72    1.46
  -1 -14  11    0.29    1.62
  -1 -14  10    7.90    2.41
  -1 -14  10    6.51    1.84
  -1 -14   9  134.85    6.83
  -1 -14   9  128.90    7.45
  -1 -14   8   28.98    3.32
  -1 -14   8   33.20    4.02
  -1 -14   8   35.22    3.85
  -1 -14   7  118.81    7.60
  -1 -14   7  122.27    7.29
  -1 -14   7  133.08    7.01
  -1 -14   6    6.18    2.04
  -1 -14   6    7.01    2.13
  -1 -14   5  358.70   13.15
  -1 -14   5  380.38   12.44
  -1 -14   5  371.68   11.48
  -1 -14   4    4.38    2.10
  -1 -14   4    2.63    1.39
  -1 -14   4    1.64    1.73
  -1 -14   4   -0.09    1.38
  -1 -14   3  342.37   12.84
  -1 -14   3  338.11   10.96
  -1 -14   3  369.81   11.99
  -1 -14   3  336.66   11.26
  -1 -14   3  325.42   10.34
  -1 -14   2   55.16    4.36
  -1 -14   2   61.80    4.86
  -1 -14   2   66.75    5.21
  -1 -14   2   63.75    5.35
  -1 -14   2   60.55    4.96
  -1 -14   2   64.84    5.76
  -1 -14   1  227.65    9.17
  -1 -14   1  223.28    9.28
  -1 -14   1  217.89    8.81
  -1 -14   1  234.02   10.72
  -1 -14   1  229.03    9.65
  -1 -14   1  221.44    9.77
  -1 -14   1  243.80    9.46
  -1 -14   0   10.70    2.37
  -1 -14   0   12.26    2.62
  -1 -14   0   11.70    2.41
  -1 -14   0   18.36    3.35
  -1 -14   0   12.17    2.30
  -1 -14   0   18.33    3.17
  -1 -14  -1   95.19    6.33
  -1 -14  -1  114.01    7.28
  -1 -14  -1  106.46    6.43
  -1 -14  -1  104.78    6.77
  -1 -14  -1   85.67    5.62
  -1 -14  -2   -2.97    2.62
  -1 -14  -2    3.43    1.56
  -1 -14  -2   -0.88    2.73
  -1 -14  -2   -0.12    1.72
  -1 -14  -2   -1.42    2.21
  -1 -14  -2    0.28    2.13
  -1 -14  -3    6.37    2.37
  -1 -14  -3    8.22    2.45
  -1 -14  -3    1.97    1.62
  -1 -14  -3    1.52    1.97
  -1 -14  -3   -2.12    2.53
  -1 -14  -3    6.27    2.52
  -1 -14  -4   26.60    3.50
  -1 -14  -4   41.20    4.79
  -1 -14  -4   27.60    3.86
  -1 -14  -4   35.96    4.51
  -1 -14  -4   31.21    3.98
  -1 -14  -4   35.31    4.26
  -1 -14  -4   34.63    4.36
  -1 -14  -4   36.00    3.99
  -1 -14  -5   61.85    5.47
  -1 -14  -5   56.07    5.19
  -1 -14  -5   49.06    4.58
  -1 -14  -5   55.42    5.48
  -1 -14  -5   63.10    5.76
  -1 -14  -5   58.81    5.32
  -1 -14  -5   66.33    5.99
  -1 -14  -5   59.27    5.07
  -1 -14  -5   62.88    5.66
  -1 -14  -6   22.43    3.63
  -1 -14  -6   30.14    4.04
  -1 -14  -6   24.01    4.06
  -1 -14  -6   28.79    3.94
  -1 -14  -6   32.58    4.28
  -1 -14  -6   24.94    3.77
  -1 -14  -6   30.06    3.60
  -1 -14  -6   33.20    4.12
  -1 -14  -6   25.35    3.46
  -1 -14  -7    0.99    1.99
  -1 -14  -7    3.20    2.62
  -1 -14  -7   -0.58    2.33
  -1 -14  -7    5.39    2.56
  -1 -14  -7   -0.18    2.49
  -1 -14  -7   -0.05    1.70
  -1 -14  -7    3.37    1.56
  -1 -14  -7    1.85    2.48
  -1 -14  -7    0.18    1.98
  -1 -14  -8    7.66    2.02
  -1 -14  -8   10.86    2.77
  -1 -14  -8   11.66    2.98
  -1 -14  -8   12.14    3.01
  -1 -14  -8   12.88    3.26
  -1 -14  -8   11.90    2.81
  -1 -14  -8    7.72    2.71
  -1 -14  -8   10.90    2.58
  -1 -14  -8   16.46    3.55
  -1 -14  -9    5.19    2.36
  -1 -14  -9   10.11    2.60
  -1 -14  -9    6.04    2.31
  -1 -14  -9    7.41    1.92
  -1 -14  -9    4.36    2.59
  -1 -14  -9    3.87    1.91
  -1 -14  -9    2.72    2.07
  -1 -14 -10    1.69    2.33
  -1 -14 -10    2.85    2.12
  -1 -14 -10    0.80    1.40
  -1 -14 -10    0.90    1.84
  -1 -14 -10    1.99    1.78
  -1 -14 -10    0.27    1.85
  -1 -14 -11   21.30    3.29
  -1 -14 -11   21.27    3.36
  -1 -14 -11   21.79    2.72
  -1 -14 -11   19.60    2.79
  -1 -14 -11   24.94    3.89
  -1 -14 -12   14.06    2.61
  -1 -14 -12   17.29    2.85
  -1 -14 -12   13.01    2.12
  -1 -14 -12   15.56    2.21
  -1 -14 -13    3.84    1.24
  -1 -14 -13    7.89    2.14
  -1 -14 -13    2.33    1.45
  -1 -14 -13    6.48    1.53
  -1 -14 -14    9.16    1.95
  -1 -14 -14    6.28    1.44
  -1 -14 -14    5.72    1.50
  -1 -14 -15    2.26    1.13
  -1 -14 -16    1.43    0.80
  -1 -15  22   57.29    2.82
  -1 -15  22   60.08    3.35
   1  15 -22   56.75    3.25
   1  15 -21   15.57    2.10
  -1 -15  21   16.17    1.84
  -1 -15  21   16.79    2.13
  -1 -15  20  145.59    5.41
   1  15 -20  144.69    6.17
  -1 -15  20  145.40    6.35
  -1 -15  19   30.82    2.76
  -1 -15  19   31.70    3.35
  -1 -15  18  168.39    6.63
  -1 -15  18  170.38    6.41
  -1 -15  18  178.39    7.85
  -1 -15  17   26.09    3.37
  -1 -15  17   20.71    2.83
  -1 -15  16  116.81    6.79
  -1 -15  16  107.52    6.11
  -1 -15  15  100.59    6.40
  -1 -15  15   94.39    6.03
  -1 -15  14   57.38    4.97
  -1 -15  14   48.54    4.52
  -1 -15  13   80.33    5.74
  -1 -15  13   93.06    6.23
  -1 -15  12    9.96    2.63
  -1 -15  12   15.76    2.95
  -1 -15  11    5.03    2.15
  -1 -15  11    1.60    1.47
  -1 -15  11    6.22    2.42
  -1 -15  10   30.32    3.37
  -1 -15  10   38.84    4.30
  -1 -15  10   35.10    3.85
  -1 -15   9  102.38    5.88
  -1 -15   9  106.35    6.89
  -1 -15   9  100.05    7.23
  -1 -15   9  111.62    6.61
  -1 -15   8   28.21    3.26
  -1 -15   8   28.28    3.91
  -1 -15   8   26.07    3.58
  -1 -15   7   32.32    4.03
  -1 -15   7   33.37    4.23
  -1 -15   7   37.78    3.78
  -1 -15   6   18.13    3.06
  -1 -15   6   15.38    2.88
  -1 -15   5  196.05    8.47
  -1 -15   5  185.89    9.57
  -1 -15   5  199.67    9.10
  -1 -15   4    2.14    1.41
  -1 -15   4    5.35    2.12
  -1 -15   4    7.47    2.44
  -1 -15   4    4.98    1.99
  -1 -15   3  820.71   17.76
  -1 -15   3  843.39   18.27
  -1 -15   3  803.26   19.80
  -1 -15   3  774.67   15.85
  -1 -15   3  819.62   17.20
  -1 -15   2   25.43    3.57
  -1 -15   2   24.49    3.27
  -1 -15   2   26.21    4.09
  -1 -15   2   20.66    3.07
  -1 -15   2   19.18    2.92
  -1 -15   1  523.93   14.53
  -1 -15   1  543.69   15.23
  -1 -15   1  521.22   14.19
  -1 -15   1  554.23   14.34
  -1 -15   1  497.76   13.33
  -1 -15   0    8.87    2.04
  -1 -15   0    9.88    2.43
  -1 -15   0   14.67    2.45
  -1 -15   0   10.34    2.41
  -1 -15   0   11.45    2.71
  -1 -15   0   14.50    3.29
  -1 -15   0    9.01    2.35
  -1 -15  -1   31.05    3.86
  -1 -15  -1   19.90    3.13
  -1 -15  -1   24.35    3.24
  -1 -15  -1   23.85    3.71
  -1 -15  -1   28.87    3.85
  -1 -15  -1   27.03    3.45
  -1 -15  -2   51.82    4.81
  -1 -15  -2   54.68    4.86
  -1 -15  -2   56.05    4.69
  -1 -15  -2   59.99    5.63
  -1 -15  -2   56.48    5.12
  -1 -15  -2   50.27    4.54
  -1 -15  -3   63.46    5.15
  -1 -15  -3   77.52    5.88
  -1 -15  -3   68.29    6.00
  -1 -15  -3   70.42    5.58
  -1 -15  -3   70.42    5.79
  -1 -15  -3   75.60    6.11
  -1 -15  -3   78.52    5.48
  -1 -15  -4  177.22    8.14
  -1 -15  -4  171.38    8.80
  -1 -15  -4  162.61    8.99
  -1 -15  -4  169.11    8.88
  -1 -15  -4  160.25    7.92
  -1 -15  -4  177.18    8.71
  -1 -15  -4  155.61    8.15
  -1 -15  -4  170.03    9.48
  -1 -15  -5    6.04    2.54
  -1 -15  -5    5.98    2.34
  -1 -15  -5    5.30    2.10
  -1 -15  -5    5.50    2.33
  -1 -15  -5    7.08    2.67
  -1 -15  -5    7.70    2.84
  -1 -15  -5    6.99    2.74
  -1 -15  -6   58.39    4.99
  -1 -15  -6   53.47    5.30
  -1 -15  -6   63.52    5.33
  -1 -15  -6   56.83    5.69
  -1 -15  -6   62.51    5.29
  -1 -15  -6   67.91    5.57
  -1 -15  -6   64.13    5.34
  -1 -15  -7   20.44    3.19
  -1 -15  -7   24.52    3.74
  -1 -15  -7   19.99    3.52
  -1 -15  -7   23.60    3.71
  -1 -15  -7   22.57    3.70
  -1 -15  -7   23.59    3.43
  -1 -15  -7   16.10    2.78
  -1 -15  -8   33.09    4.30
  -1 -15  -8   28.59    4.01
  -1 -15  -8   28.35    3.49
  -1 -15  -8   24.29    3.40
  -1 -15  -8   18.28    2.82
  -1 -15  -8   22.47    3.64
  -1 -15  -9   -1.90    2.15
  -1 -15  -9    1.91    1.50
  -1 -15  -9    1.75    1.69
  -1 -15  -9    1.19    2.26
  -1 -15 -10   34.44    4.06
  -1 -15 -10   34.20    3.43
  -1 -15 -10   39.32    3.96
  -1 -15 -11    1.01    1.48
  -1 -15 -11   -0.92    1.48
  -1 -15 -12   56.39    4.01
  -1 -15 -12   54.28    3.49
  -1 -15 -13   -0.73    1.15
  -1 -15 -13    3.14    1.24
  -1 -15 -14   13.34    1.70
  -1 -16  22   12.68    1.46
  -1 -16  22   11.38    1.36
  -1 -16  21  124.67    4.78
  -1 -16  21  123.14    5.03
   1  16 -21  109.27    4.02
   1  16 -20   71.09    3.71
  -1 -16  20   69.75    4.02
   1  16 -19   34.70    2.92
  -1 -16  19   31.94    3.01
  -1 -16  18   85.05    4.41
  -1 -16  18   84.79    5.07
  -1 -16  17   44.74    3.97
  -1 -16  17   46.32    3.70
  -1 -16  16   82.68    5.39
  -1 -16  16   77.85    4.97
  -1 -16  15   14.69    2.67
  -1 -16  15   16.19    2.76
  -1 -16  14  164.67    7.85
  -1 -16  14  149.08    7.49
  -1 -16  13    4.76    1.81
  -1 -16  13    2.35    1.94
  -1 -16  13    7.25    2.58
  -1 -16  12  228.10    9.62
  -1 -16  12  227.24    9.20
  -1 -16  12  223.28   10.21
  -1 -16  11    5.77    2.37
  -1 -16  11    7.94    2.26
  -1 -16  11   11.45    2.44
  -1 -16  10   26.08    3.53
  -1 -16  10   32.93    4.02
  -1 -16  10   32.59    3.54
  -1 -16   9    3.80    2.17
  -1 -16   9   -1.06    1.52
  -1 -16   9    1.19    1.91
  -1 -16   8   27.89    3.73
  -1 -16   8   28.37    4.00
  -1 -16   8   28.71    3.15
  -1 -16   7   -1.08    2.09
  -1 -16   7   -0.64    2.09
  -1 -16   6   -0.66    1.74
  -1 -16   6   -0.47    1.75
  -1 -16   5    3.64    2.04
  -1 -16   5    3.95    2.02
  -1 -16   4   78.29    5.82
  -1 -16   4   77.37    5.58
  -1 -16   4   71.69    6.00
  -1 -16   4   63.94    4.67
  -1 -16   3  174.67    8.23
  -1 -16   3  158.67    7.54
  -1 -16   3  150.64    6.92
  -1 -16   3  163.77    8.97
  -1 -16   3  170.44    8.16
  -1 -16   2  178.06    8.19
  -1 -16   2  160.83    7.41
  -1 -16   2  174.33    8.28
  -1 -16   2  166.62    7.83
  -1 -16   1   88.71    5.71
  -1 -16   1   79.88    5.67
  -1 -16   1   78.79    5.43
  -1 -16   1   81.93    5.78
  -1 -16   1   80.14    6.24
  -1 -16   0   13.88    3.08
  -1 -16   0   16.44    3.09
  -1 -16   0   21.52    3.57
  -1 -16   0   18.30    2.76
  -1 -16   0    7.96    1.93
  -1 -16   0   12.81    2.57
  -1 -16  -1   75.31    5.11
  -1 -16  -1   78.24    5.86
  -1 -16  -1   64.07    5.63
  -1 -16  -1   75.16    5.69
  -1 -16  -1   65.14    5.12
  -1 -16  -1   67.73    5.32
  -1 -16  -2   74.83    6.12
  -1 -16  -2   74.17    5.52
  -1 -16  -2   83.10    6.14
  -1 -16  -2   77.29    5.53
  -1 -16  -2   89.52    5.46
  -1 -16  -2   86.90    6.27
  -1 -16  -2   89.66    6.12
  -1 -16  -3  185.47    9.65
  -1 -16  -3  193.62    9.06
  -1 -16  -3  182.28    8.44
  -1 -16  -3  191.32    8.70
  -1 -16  -3  174.00    9.03
  -1 -16  -3  183.55    8.23
  -1 -16  -3  190.88    9.01
  -1 -16  -4   37.88    4.23
  -1 -16  -4   35.70    4.18
  -1 -16  -4   28.70    3.90
  -1 -16  -4   33.38    4.38
  -1 -16  -4   38.00    4.16
  -1 -16  -4   31.68    3.75
  -1 -16  -4   37.44    4.29
  -1 -16  -5   28.17    3.36
  -1 -16  -5   30.46    3.95
  -1 -16  -5   25.60    3.48
  -1 -16  -5   21.71    3.33
  -1 -16  -5   27.90    3.87
  -1 -16  -5   29.16    3.61
  -1 -16  -5   27.93    3.80
  -1 -16  -6    5.96    2.49
  -1 -16  -6    4.56    2.14
  -1 -16  -6    6.24    2.18
  -1 -16  -6    3.97    1.94
  -1 -16  -6    6.68    2.82
  -1 -16  -6    3.44    1.87
  -1 -16  -7   44.41    4.59
  -1 -16  -7   50.23    4.43
  -1 -16  -7   53.58    4.82
  -1 -16  -7   49.62    4.31
  -1 -16  -7   48.43    4.66
  -1 -16  -7   48.63    4.12
  -1 -16  -8    2.76    1.70
  -1 -16  -8    4.83    1.97
  -1 -16  -8   -0.62    1.60
  -1 -16  -8    1.84    2.04
  -1 -16  -9   82.29    5.38
  -1 -16  -9   70.78    4.72
  -1 -16  -9   68.20    4.46
  -1 -16 -10   19.51    2.64
  -1 -16 -10   21.02    2.39
  -1 -16 -11   44.90    3.35
  -1 -16 -11   47.40    3.20
  -1 -16 -12    6.79    1.52
  -1 -17  21   38.42    2.24
  -1 -17  20   23.84    2.14
  -1 -17  20   20.99    2.01
  -1 -17  19   52.26    3.46
  -1 -17  19   49.95    3.26
  -1 -17  18    1.54    0.95
  -1 -17  18    0.88    1.29
  -1 -17  18    2.31    1.27
   1  17 -18    2.54    1.00
  -1 -17  17   50.91    3.74
  -1 -17  17   42.94    3.20
  -1 -17  17   56.39    4.19
  -1 -17  16    2.11    1.22
  -1 -17  16    1.66    1.52
  -1 -17  16    0.33    1.37
  -1 -17  15   71.48    4.80
  -1 -17  15   78.50    4.99
  -1 -17  15   81.46    5.44
  -1 -17  14   -1.09    1.46
  -1 -17  14    0.48    1.55
  -1 -17  14    0.37    1.35
  -1 -17  13   53.57    4.39
  -1 -17  13   54.53    4.59
  -1 -17  13   48.59    4.56
  -1 -17  12   60.99    5.12
  -1 -17  12   56.40    4.79
  -1 -17  12   59.03    4.55
  -1 -17  11   42.63    3.87
  -1 -17  11   39.31    4.22
  -1 -17  11   40.22    4.38
  -1 -17  10   61.02    5.17
  -1 -17  10   62.20    5.40
  -1 -17  10   62.52    4.57
  -1 -17   9    0.20    1.15
  -1 -17   9    0.82    1.77
  -1 -17   9    3.44    2.06
  -1 -17   8   23.42    3.23
  -1 -17   8   30.06    3.85
  -1 -17   7    8.89    2.25
  -1 -17   7    9.43    2.52
  -1 -17   6   18.87    3.15
  -1 -17   6   17.65    3.07
  -1 -17   5   37.17    4.22
  -1 -17   5   39.10    4.02
  -1 -17   4   37.21    4.19
  -1 -17   4   41.90    4.28
  -1 -17   4   35.94    3.53
  -1 -17   3   72.74    5.31
  -1 -17   3   63.48    4.93
  -1 -17   3   59.18    5.16
  -1 -17   3   56.05    4.44
  -1 -17   2   94.61    5.96
  -1 -17   2   85.37    5.49
  -1 -17   2   93.36    5.61
  -1 -17   2   85.30    6.17
  -1 -17   2   96.68    5.83
  -1 -17   1   15.90    3.13
  -1 -17   1   11.10    2.53
  -1 -17   1   11.80    2.75
  -1 -17   1    9.27    2.08
  -1 -17   1    8.96    2.50
  -1 -17   0  160.66    7.74
  -1 -17   0  157.24    8.23
  -1 -17   0  153.24    7.11
  -1 -17   0  150.94    7.37
  -1 -17  -1    2.37    1.87
  -1 -17  -1    9.11    2.48
  -1 -17  -1    9.43    2.81
  -1 -17  -1    1.45    1.85
  -1 -17  -1    8.22    2.92
  -1 -17  -2  143.17    7.21
  -1 -17  -2  129.74    7.39
  -1 -17  -2  122.59    7.55
  -1 -17  -2  137.56    7.07
  -1 -17  -2  146.29    7.52
  -1 -17  -2  137.48    6.87
  -1 -17  -3   35.32    3.90
  -1 -17  -3   27.79    3.78
  -1 -17  -3   33.38    3.78
  -1 -17  -3   43.98    4.26
  -1 -17  -3   29.57    3.76
  -1 -17  -3   33.18    3.74
  -1 -17  -4  125.38    7.33
  -1 -17  -4  141.13    7.09
  -1 -17  -4  134.63    6.80
  -1 -17  -4  128.98    7.17
  -1 -17  -4  143.67    7.03
  -1 -17  -4  138.69    6.87
  -1 -17  -5    4.15    2.06
  -1 -17  -5    1.24    1.64
  -1 -17  -5    0.81    1.94
  -1 -17  -5    1.45    1.59
  -1 -17  -5    2.83    2.16
  -1 -17  -6   83.81    5.09
  -1 -17  -6  102.48    5.62
  -1 -17  -6   89.99    5.83
  -1 -17  -6   98.84    5.38
  -1 -17  -6   91.91    5.46
  -1 -17  -7    4.38    2.01
  -1 -17  -7    9.30    2.20
  -1 -17  -7    5.21    1.81
  -1 -17  -7    7.25    1.85
  -1 -17  -8   64.55    4.08
  -1 -17  -8   66.88    4.56
  -1 -17  -8   61.08    4.10
  -1 -17  -9   66.39    3.77
  -1 -18  19    2.81    0.86
  -1 -18  18   53.38    3.07
  -1 -18  18   49.69    3.03
  -1 -18  17   -0.16    0.92
  -1 -18  17    1.64    1.19
  -1 -18  17   -0.56    0.92
  -1 -18  16    8.96    1.66
  -1 -18  16    8.00    1.82
  -1 -18  16    6.15    1.42
  -1 -18  15    2.08    1.40
  -1 -18  15    1.68    1.20
  -1 -18  15    0.52    1.22
  -1 -18  14   31.76    3.17
  -1 -18  14   28.71    2.78
  -1 -18  14   33.78    3.36
  -1 -18  13   18.82    2.37
  -1 -18  13   22.92    2.93
  -1 -18  13   17.09    2.50
  -1 -18  12    8.83    2.23
  -1 -18  12    9.25    1.68
  -1 -18  12   12.00    2.31
  -1 -18  11    8.27    1.78
  -1 -18  11    6.92    2.01
  -1 -18  11    9.65    2.36
  -1 -18  10    1.15    1.77
  -1 -18  10    2.21    1.12
  -1 -18  10    2.38    1.42
  -1 -18   9   22.08    3.21
  -1 -18   9   19.38    2.81
  -1 -18   8    4.92    1.90
  -1 -18   8    3.84    1.83
  -1 -18   8    1.85    1.37
  -1 -18   7   46.57    4.36
  -1 -18   7   44.63    4.32
  -1 -18   7   42.19    3.73
  -1 -18   6   33.98    3.60
  -1 -18   6   25.62    3.09
  -1 -18   5   31.92    3.53
  -1 -18   5   26.27    3.16
  -1 -18   4    7.21    2.11
  -1 -18   4    6.25    1.65
  -1 -18   4    8.85    2.22
  -1 -18   3   52.89    4.10
  -1 -18   3   50.89    3.93
  -1 -18   3   45.54    4.26
  -1 -18   2    3.19    1.44
  -1 -18   2    3.16    1.66
  -1 -18   2    7.22    2.25
  -1 -18   1   76.70    5.39
  -1 -18   1   74.27    4.39
  -1 -18   1   76.54    4.95
  -1 -18   0   28.74    3.60
  -1 -18   0   16.14    2.53
  -1 -18   0   16.96    2.89
  -1 -18   0   23.58    3.12
  -1 -18   0   34.98    3.61
  -1 -18  -1   14.02    2.77
  -1 -18  -1   22.85    3.19
  -1 -18  -1   15.78    2.87
  -1 -18  -1   11.59    2.35
  -1 -18  -1   18.57    2.85
  -1 -18  -2    2.29    1.74
  -1 -18  -2    4.17    1.70
  -1 -18  -2    6.92    2.42
  -1 -18  -2    3.08    1.81
  -1 -18  -3   -2.73    1.75
  -1 -18  -3    0.04    1.48
  -1 -18  -3    0.57    1.62
  -1 -18  -4    3.34    1.70
  -1 -18  -4    3.50    1.94
  -1 -18  -4    5.70    2.13
  -1 -18  -4    0.90    1.20
  -1 -18  -5   21.86    2.89
  -1 -18  -5   29.35    3.10
  -1 -18  -5   23.72    2.47
  -1 -18  -6   41.58    2.89
  -1 -18  -6   46.31    3.48
  -1 -18  -7    4.52    1.73
  -1 -19  16    4.87    1.03
  -1 -19  16    3.24    0.95
  -1 -19  16    6.44    1.21
  -1 -19  15    2.13    1.01
  -1 -19  15    2.86    1.04
  -1 -19  15    0.92    0.71
  -1 -19  14   -1.02    1.13
  -1 -19  14   -0.73    1.04
  -1 -19  14   -1.07    0.99
  -1 -19  13    1.29    0.86
  -1 -19  13    0.48    1.18
  -1 -19  13    2.69    1.34
  -1 -19  12    0.88    1.24
  -1 -19  12    1.22    0.90
  -1 -19  12    2.22    1.23
  -1 -19  11    1.61    1.32
  -1 -19  11    0.40    1.36
  -1 -19  10    2.11    1.41
  -1 -19  10    0.60    1.37
  -1 -19   9    4.32    1.60
  -1 -19   8   19.64    2.76
  -1 -19   7   12.60    2.43
  -1 -19   7    6.29    1.45
  -1 -19   6   -0.64    1.14
  -1 -19   6    0.15    1.40
  -1 -19   5   33.11    3.19
  -1 -19   5   32.59    3.20
  -1 -19   4   12.29    2.19
  -1 -19   4   13.66    2.11
  -1 -19   3    1.03    1.06
  -1 -19   3   -3.06    1.61
  -1 -19   2    2.28    1.67
  -1 -19   2    0.89    1.32
  -1 -19   2    2.90    1.16
  -1 -19   1    3.10    1.56
  -1 -19   1    0.38    1.78
  -1 -19   1   -0.18    1.25
  -1 -19   0    9.40    2.08
  -1 -19   0   11.21    2.12
  -1 -19   0   13.43    2.13
  -1 -19  -1    3.55    1.58
  -1 -19  -1    1.82    1.46
  -1 -19  -1    1.09    1.09
  -1 -19  -2    0.65    1.32
  -1 -19  -2    0.51    1.02
  -1 -19  -2    0.36    1.37
  -1 -19  -3    1.31    1.38
  -1 -19  -3    0.32    0.81
  -1 -19  -4    1.68    1.24
  -1 -19  -5    5.25    1.41
  -1 -20  14   21.54    1.86
  -1 -20  13   -0.17    0.84
  -1 -20  12   34.09    2.69
  -1 -20  11    0.24    1.01
  -1 -20  10    3.14    1.21
  -1 -20   9   13.08    1.96
  -1 -20   8    2.04    1.22
  -1 -20   7   29.62    2.67
  -1 -20   6    5.01    1.28
  -1 -20   6    5.26    1.25
  -1 -20   5    4.81    1.27
  -1 -20   5    5.65    1.44
  -1 -20   5    2.86    1.22
  -1 -20   4    1.52    1.07
  -1 -20   4   -0.32    0.97
  -1 -20   4    1.98    1.01
  -1 -20   3    6.42    1.36
  -1 -20   3    7.75    1.81
  -1 -20   3    9.76    1.72
  -1 -20   2   17.52    2.32
  -1 -20   2   18.90    2.08
  -1 -20   2   16.82    1.78
  -1 -20   1    9.85    1.66
  -1 -20   1   11.02    1.90
  -1 -20   0    3.02    1.38
  -1 -20  -1    4.13    1.35
  -1 -20  -2    0.26    0.93
  -1 -20  -3    2.88    1.02
  -1 -21  10   -0.33    0.72
  -1 -21   9    4.57    0.94
  -1 -21   8    0.35    0.69
  -1 -21   6    2.85    1.01
  -1 -21   5    2.90    1.05
  -1 -21   4    3.63    1.09
  -1 -21   3    0.57    0.83
  -1 -21   2   -0.33    0.76
   2 -22   0    4.83    1.07
   2 -22   1    3.10    0.98
   2 -22   1    3.50    0.93
   2 -22   2   37.95    2.57
   2 -22   2   36.32    2.51
   2 -22   3   49.36    2.95
   2 -22   3   49.92    2.89
   2 -22   4    4.88    1.14
   2 -22   4    8.58    1.36
   2 -22   5   39.38    2.53
   2 -22   5   38.50    2.63
   2 -22   5   41.25    2.38
   2 -22   6   -1.61    0.86
   2 -22   6   -0.11    0.73
   2 -22   6   -1.30    0.99
   2 -22   7    5.50    1.17
   2 -22   7    3.66    0.93
   2 -22   8   13.29    1.52
   2 -22   9   17.02    1.66
   2 -22  10   69.13    3.04
   2 -21  -4   -0.27    0.86
   2 -21  -4    3.56    1.19
   2 -21  -3    2.18    1.16
   2 -21  -3    3.70    1.27
   2 -21  -2    2.40    1.40
   2 -21  -2    0.99    1.09
   2 -21  -1   -1.85    1.43
   2 -21  -1    1.04    1.11
   2 -21  -1    1.62    1.32
   2 -21   0    1.65    1.28
   2 -21   0   -0.79    1.30
   2 -21   0   -1.82    1.48
   2 -21   1   38.47    3.25
   2 -21   1   43.49    3.50
   2 -21   1   41.98    2.83
   2 -21   2   77.07    4.66
   2 -21   2   78.68    4.57
   2 -21   2   70.12    3.47
   2 -21   2   66.60    3.37
   2 -21   3   16.29    2.31
   2 -21   3   13.47    2.07
   2 -21   3   18.10    2.05
   2 -21   3   17.91    1.85
   2 -21   4   66.38    4.24
   2 -21   4   70.21    3.92
   2 -21   5    3.47    1.40
   2 -21   5    6.68    1.70
   2 -21   6    2.33    1.28
   2 -21   6    1.39    1.13
   2 -21   7   23.13    2.49
   2 -21   7   27.82    2.63
   2 -21   8   -0.59    1.06
   2 -21   9    3.53    1.44
   2 -21  10    2.11    0.99
   2 -21  10    4.58    1.30
   2 -21  11   11.27    1.67
   2 -21  12   26.79    2.25
   2 -21  13    2.11    0.89
   2 -20  -7   11.68    1.86
   2 -20  -6   10.72    1.91
   2 -20  -6   21.21    2.27
   2 -20  -5    1.48    1.25
   2 -20  -5    5.45    1.54
   2 -20  -5    1.74    1.40
   2 -20  -4    1.16    1.34
   2 -20  -4   -0.59    1.25
   2 -20  -4    0.10    1.22
   2 -20  -3    2.21    1.44
   2 -20  -3   -0.27    1.37
   2 -20  -3   -1.78    1.63
   2 -20  -2    8.43    1.81
   2 -20  -2    8.76    2.26
   2 -20  -2    4.95    1.57
   2 -20  -2   11.40    1.94
   2 -20  -1    1.22    1.54
   2 -20  -1    5.30    1.90
   2 -20  -1    4.60    1.57
   2 -20  -1    2.19    1.49
   2 -20   0   24.91    2.74
   2 -20   0   30.04    2.69
   2 -20   0   29.10    3.35
   2 -20   0   28.01    3.26
   2 -20   1   10.00    1.74
   2 -20   1    7.37    1.82
   2 -20   1    7.01    1.95
   2 -20   2    3.88    1.28
   2 -20   2    7.17    1.93
   2 -20   2    8.34    1.77
   2 -20   3   39.85    3.13
   2 -20   3   44.56    3.60
   2 -20   4   15.93    2.10
   2 -20   4   17.98    2.48
   2 -20   5   64.53    4.46
   2 -20   6   54.16    4.13
   2 -20   7    5.93    1.96
   2 -20   8   36.84    3.51
   2 -20   9    0.92    1.44
   2 -20  10    7.26    1.83
   2 -20  11   39.60    2.69
   2 -20  11   41.69    3.47
   2 -20  12   16.41    1.88
   2 -20  12   16.88    2.26
   2 -20  13   60.42    3.27
   2 -20  13   60.97    3.72
   2 -20  14    1.88    0.97
   2 -20  14   -0.41    0.98
   2 -20  15   11.04    1.36
   2 -20  15   10.63    1.45
   2 -20  16   10.79    1.23
   2 -19  -9   18.88    2.18
   2 -19  -8   10.79    1.99
   2 -19  -8    3.19    1.55
   2 -19  -7    3.51    1.62
   2 -19  -7    2.68    1.61
   2 -19  -7    6.13    1.87
   2 -19  -7   -0.23    1.42
   2 -19  -6    2.88    1.68
   2 -19  -6    4.58    1.86
   2 -19  -6    5.62    1.82
   2 -19  -6    4.57    1.76
   2 -19  -5    1.86    1.66
   2 -19  -5    1.74    1.78
   2 -19  -5   -0.78    1.63
   2 -19  -5   -1.10    1.61
   2 -19  -4    0.01    1.51
   2 -19  -4    1.44    1.67
   2 -19  -4   -0.31    1.63
   2 -19  -4    2.08    1.67
   2 -19  -3   -0.91    2.09
   2 -19  -3    1.35    1.49
   2 -19  -3    3.97    2.04
   2 -19  -3    0.81    1.55
   2 -19  -2    1.32    1.84
   2 -19  -2    2.17    1.57
   2 -19  -2   -0.45    2.14
   2 -19  -2    0.88    1.66
   2 -19  -1    4.88    1.72
   2 -19  -1    6.81    1.77
   2 -19  -1    6.57    2.08
   2 -19  -1    6.69    1.64
   2 -19   0    1.17    1.74
   2 -19   0    1.02    1.37
   2 -19   0    1.89    1.25
   2 -19   1   16.74    2.45
   2 -19   1   20.50    2.69
   2 -19   1   16.88    2.31
   2 -19   2   60.25    4.40
   2 -19   2   55.56    4.13
   2 -19   3   -0.88    1.83
   2 -19   3    0.85    1.47
   2 -19   4   -1.67    1.83
   2 -19   4    0.33    1.65
   2 -19   5   13.62    1.96
   2 -19   5   17.05    2.76
   2 -19   6    5.45    1.95
   2 -19   7  120.89    6.61
   2 -19   8    0.70    1.79
   2 -19   9   34.93    2.88
   2 -19   9   40.87    3.26
   2 -19   9   35.44    3.78
   2 -19  10   -0.37    1.20
   2 -19  10    2.14    1.62
   2 -19  10    2.94    1.29
   2 -19  11   12.76    1.92
   2 -19  11   14.27    2.19
   2 -19  11   11.92    2.27
   2 -19  12    8.67    1.99
   2 -19  12   11.68    2.13
   2 -19  13   20.61    2.40
   2 -19  13   18.57    2.42
   2 -19  14   13.74    2.08
   2 -19  14   11.50    2.01
   2 -19  15   23.64    2.39
   2 -19  15   28.79    2.69
   2 -19  16    3.51    1.01
   2 -19  16    3.24    1.13
   2 -19  17    0.53    0.92
   2 -19  18    2.09    0.79
   2 -18 -11   16.87    2.27
   2 -18 -10    5.12    1.80
   2 -18  -9    0.97    1.24
   2 -18  -9    3.61    1.84
   2 -18  -9    2.62    1.60
   2 -18  -9    1.30    1.71
   2 -18  -8    4.09    1.81
   2 -18  -8    6.10    1.87
   2 -18  -8    9.83    2.43
   2 -18  -8    7.46    2.24
   2 -18  -8    8.96    2.20
   2 -18  -7    1.31    1.74
   2 -18  -7    0.82    1.52
   2 -18  -7    0.99    1.43
   2 -18  -7   -3.17    1.99
   2 -18  -7   -2.40    1.82
   2 -18  -6    5.68    2.24
   2 -18  -6    9.01    2.31
   2 -18  -6    4.86    2.01
   2 -18  -6   -0.56    2.05
   2 -18  -6    6.35    1.83
   2 -18  -5    4.00    1.83
   2 -18  -5    4.72    1.91
   2 -18  -5    3.24    2.02
   2 -18  -5    1.41    2.00
   2 -18  -4    8.52    1.76
   2 -18  -4   11.25    2.41
   2 -18  -4    9.54    2.61
   2 -18  -4    8.96    2.52
   2 -18  -3   -1.45    2.24
   2 -18  -3   -0.66    2.45
   2 -18  -3    1.84    2.13
   2 -18  -3   -4.26    2.62
   2 -18  -2   -0.09    2.15
   2 -18  -2    6.56    2.06
   2 -18  -2    1.53    2.18
   2 -18  -1   -6.68    2.57
   2 -18  -1   -5.89    2.44
   2 -18  -1    0.73    1.25
   2 -18   0   14.15    2.45
   2 -18   0   12.76    2.08
   2 -18   1   37.83    3.29
   2 -18   1   49.28    4.28
   2 -18   1   41.22    4.01
   2 -18   2   30.05    3.41
   2 -18   2   30.31    2.86
   2 -18   3    8.68    2.13
   2 -18   3   11.21    2.52
   2 -18   4    4.27    1.81
   2 -18   4    2.59    2.02
   2 -18   5   -2.05    1.76
   2 -18   5   -0.96    1.67
   2 -18   6    0.80    1.70
   2 -18   7    0.71    1.71
   2 -18   8   29.25    2.99
   2 -18   8   37.61    4.17
   2 -18   9   35.44    3.29
   2 -18   9   35.71    3.92
   2 -18  10    2.85    1.60
   2 -18  10    1.86    1.61
   2 -18  11   17.40    2.41
   2 -18  11   17.81    2.96
   2 -18  12    1.44    1.29
   2 -18  12    3.11    1.68
   2 -18  13    3.55    1.62
   2 -18  13    1.72    1.38
   2 -18  14   -1.04    1.33
   2 -18  14    0.92    1.36
   2 -18  14   -0.23    1.26
   2 -18  15    0.58    1.17
   2 -18  15    1.67    1.23
   2 -18  15    1.27    1.42
   2 -18  16    1.38    0.95
   2 -18  16    1.18    1.15
   2 -18  17   17.24    1.86
   2 -18  17   21.31    2.51
   2 -18  18   -0.46    1.06
   2 -18  19   11.56    1.63
   2 -18  20    5.42    1.02
   2 -17 -13    0.95    0.94
   2 -17 -13   14.10    2.07
   2 -17 -12   -0.10    1.02
   2 -17 -12    5.91    1.91
   2 -17 -11   14.88    2.44
   2 -17 -11   14.70    2.28
   2 -17 -10    1.59    1.28
   2 -17 -10    2.87    2.01
   2 -17 -10    1.32    1.68
   2 -17 -10    4.35    2.06
   2 -17  -9   22.57    3.37
   2 -17  -9   17.87    2.81
   2 -17  -9   16.10    2.64
   2 -17  -9   23.70    3.28
   2 -17  -9   21.41    3.37
   2 -17  -9   10.87    2.11
   2 -17  -8    0.83    1.87
   2 -17  -8   -0.35    1.86
   2 -17  -8    1.71    2.22
   2 -17  -8   -1.21    1.73
   2 -17  -8   -2.80    2.43
   2 -17  -8   -0.87    1.89
   2 -17  -7   23.82    3.25
   2 -17  -7   29.88    3.63
   2 -17  -7   20.35    2.52
   2 -17  -7   33.19    4.38
   2 -17  -7   28.07    3.72
   2 -17  -7   39.21    4.38
   2 -17  -7   29.74    4.05
   2 -17  -6   15.05    2.92
   2 -17  -6   10.48    2.48
   2 -17  -6   17.77    3.52
   2 -17  -6    5.22    2.01
   2 -17  -6   16.27    3.28
   2 -17  -6   13.74    2.97
   2 -17  -6    9.38    2.32
   2 -17  -5   -2.78    2.78
   2 -17  -5    3.06    2.06
   2 -17  -5    7.15    2.93
   2 -17  -5    0.37    2.22
   2 -17  -5    2.33    1.98
   2 -17  -5    0.08    2.16
   2 -17  -4   40.98    4.12
   2 -17  -4   41.48    4.53
   2 -17  -4   50.25    4.92
   2 -17  -4   41.32    4.83
   2 -17  -4   39.28    3.67
   2 -17  -4   50.08    5.01
   2 -17  -3    6.31    2.45
   2 -17  -3    3.20    1.76
   2 -17  -3    7.56    3.00
   2 -17  -2   20.52    2.93
   2 -17  -2   28.01    3.58
   2 -17  -2   30.84    4.12
   2 -17  -2   34.89    4.52
   2 -17  -1   46.95    4.09
   2 -17  -1   34.24    3.37
   2 -17  -1   41.37    4.27
   2 -17   0    4.69    1.75
   2 -17   0    4.36    2.13
   2 -17   0    0.03    1.81
   2 -17   1   66.63    4.74
   2 -17   1   75.93    5.57
   2 -17   1   78.57    5.57
   2 -17   2   24.82    3.28
   2 -17   2   19.71    2.27
   2 -17   2   28.17    3.52
   2 -17   3  250.24    9.46
   2 -17   3  264.45   10.26
   2 -17   4  201.67    9.08
   2 -17   4  197.04    8.26
   2 -17   5    8.69    2.19
   2 -17   5    6.26    2.50
   2 -17   6  110.16    6.94
   2 -17   7    3.66    2.04
   2 -17   7    2.48    1.25
   2 -17   8   14.11    2.76
   2 -17   8   10.91    1.97
   2 -17   9   37.75    4.18
   2 -17   9   33.39    3.46
   2 -17  10  127.47    6.55
   2 -17  10  136.95    7.53
   2 -17  11  135.54    7.34
   2 -17  11  130.84    6.66
   2 -17  12  165.74    7.88
   2 -17  12  173.28    7.71
   2 -17  13   63.30    4.91
   2 -17  13   68.76    4.98
   2 -17  13   68.67    4.92
   2 -17  14   45.83    4.00
   2 -17  14   47.26    4.04
   2 -17  14   43.38    3.95
   2 -17  15   45.53    3.95
   2 -17  15   49.80    3.98
   2 -17  15   48.95    4.01
   2 -17  16   -1.75    1.46
   2 -17  16   -0.54    1.06
   2 -17  16    0.56    1.26
   2 -17  17   37.58    3.59
   2 -17  17   34.49    2.69
   2 -17  18   34.87    3.28
   2 -17  19    4.62    1.39
   2 -17  20   10.10    1.52
   2 -17  21    6.61    1.09
  -2  17 -21    6.26    1.19
   2 -16 -15    1.86    1.01
   2 -16 -14   75.89    4.13
   2 -16 -14   87.03    3.91
   2 -16 -14   79.15    4.25
   2 -16 -13    3.79    1.56
   2 -16 -13    3.81    1.66
   2 -16 -13    7.97    1.99
   2 -16 -12   39.79    3.41
   2 -16 -12   37.10    3.66
   2 -16 -12   41.59    3.76
   2 -16 -11   17.63    3.27
   2 -16 -11   10.28    2.14
   2 -16 -11   12.22    2.44
   2 -16 -11   13.28    2.79
   2 -16 -11   20.54    3.01
   2 -16 -11   15.76    2.77
   2 -16 -10   46.50    3.99
   2 -16 -10   55.62    4.81
   2 -16 -10   53.37    4.75
   2 -16 -10   55.64    4.53
   2 -16 -10   54.44    4.46
   2 -16 -10   57.68    4.80
   2 -16 -10   56.43    5.30
   2 -16  -9   16.24    2.80
   2 -16  -9   15.32    3.06
   2 -16  -9   11.46    1.98
   2 -16  -9   16.17    3.01
   2 -16  -9   10.66    2.54
   2 -16  -9   19.02    3.34
   2 -16  -9   15.93    3.07
   2 -16  -9   16.21    2.77
   2 -16  -8   44.58    4.06
   2 -16  -8   48.43    4.57
   2 -16  -8   54.70    4.71
   2 -16  -8   48.75    4.82
   2 -16  -8   47.54    4.94
   2 -16  -8   56.56    5.10
   2 -16  -8   54.84    5.24
   2 -16  -8   50.12    4.59
   2 -16  -7   11.81    3.04
   2 -16  -7   11.68    2.78
   2 -16  -7    1.06    2.81
   2 -16  -7    5.75    2.50
   2 -16  -7   10.37    2.75
   2 -16  -7    8.57    2.48
   2 -16  -7    8.99    2.11
   2 -16  -7    8.33    2.55
   2 -16  -7    6.48    2.01
   2 -16  -6    9.97    2.74
   2 -16  -6    3.50    2.30
   2 -16  -6    7.44    2.03
   2 -16  -6    4.79    1.93
   2 -16  -6    4.65    1.91
   2 -16  -6    5.90    2.55
   2 -16  -6    3.88    2.07
   2 -16  -6    4.78    1.68
   2 -16  -6    6.06    2.38
   2 -16  -5  123.68    6.90
   2 -16  -5  126.21    6.89
   2 -16  -5  118.25    6.91
   2 -16  -5  126.21    7.69
   2 -16  -5  118.97    7.25
   2 -16  -5  126.69    7.99
   2 -16  -5  129.05    8.22
   2 -16  -5  128.56    8.06
   2 -16  -5  123.88    7.22
   2 -16  -4    2.68    2.39
   2 -16  -4    2.67    2.01
   2 -16  -4    7.79    2.86
   2 -16  -4    1.22    1.61
   2 -16  -4    4.03    2.27
   2 -16  -4   -0.55    1.74
   2 -16  -4    1.47    1.87
   2 -16  -3  313.25   12.44
   2 -16  -3  301.28   10.95
   2 -16  -3  299.69   10.54
   2 -16  -3  299.09   11.51
   2 -16  -3  310.23   12.06
   2 -16  -3  315.83   10.92
   2 -16  -3  326.25   11.56
   2 -16  -2   58.32    5.83
   2 -16  -2   58.95    4.76
   2 -16  -2   53.85    4.88
   2 -16  -2   55.08    4.90
   2 -16  -2   61.02    4.63
   2 -16  -2   56.99    5.42
   2 -16  -2   54.43    5.28
   2 -16  -1    9.89    2.58
   2 -16  -1   11.12    2.98
   2 -16  -1   10.44    2.50
   2 -16  -1   13.94    3.35
   2 -16  -1    8.58    2.10
   2 -16  -1   12.11    2.36
   2 -16   0   17.15    2.79
   2 -16   0   19.96    3.22
   2 -16   0   16.46    2.67
   2 -16   0   24.93    3.89
   2 -16   0   19.02    3.52
   2 -16   1   64.00    5.16
   2 -16   1   67.47    4.78
   2 -16   1   74.38    6.20
   2 -16   1   67.50    5.22
   2 -16   2   36.67    3.88
   2 -16   2   37.68    3.60
   2 -16   2   39.94    4.29
   2 -16   3  272.27   10.50
   2 -16   3  239.46    9.30
   2 -16   4   12.25    2.28
   2 -16   4   13.09    2.71
   2 -16   5  238.25    9.96
   2 -16   5  231.24    8.82
   2 -16   6   94.62    5.50
   2 -16   6   96.27    6.49
   2 -16   7  148.87    8.16
   2 -16   7  143.73    6.93
   2 -16   8  169.25    7.62
   2 -16   8  169.48    8.54
   2 -16   9    9.98    2.41
   2 -16   9   10.75    2.70
   2 -16  10  152.08    7.48
   2 -16  10  140.00    7.76
   2 -16  11   20.56    3.19
   2 -16  11   23.92    3.27
   2 -16  12  474.37   13.16
   2 -16  12  475.52   13.62
   2 -16  13   -0.33    1.58
   2 -16  13    2.28    1.54
   2 -16  14  250.77    9.49
   2 -16  14  240.22    9.16
   2 -16  15   28.64    3.52
   2 -16  15   19.07    2.65
   2 -16  16  166.60    7.38
   2 -16  16  159.29    6.73
   2 -16  16  162.05    6.42
   2 -16  17   65.68    4.63
   2 -16  17   64.04    3.96
   2 -16  18   23.85    2.77
   2 -16  18   26.14    2.56
   2 -16  18   26.69    3.18
   2 -16  19   15.32    2.37
   2 -16  19   12.47    1.72
   2 -16  20    5.80    1.54
   2 -16  20    3.00    0.92
  -2  16 -21    7.54    1.54
   2 -16  21    6.24    1.28
   2 -16  21    6.82    1.17
   2 -16  22    1.55    0.80
  -2  16 -22    2.42    0.99
   2 -15 -17    4.54    1.03
   2 -15 -16   11.86    1.77
   2 -15 -16    9.91    1.66
   2 -15 -15   13.92    2.19
   2 -15 -15    9.77    1.98
   2 -15 -14   47.68    3.53
   2 -15 -14   47.84    4.14
   2 -15 -14   48.37    3.90
   2 -15 -14   45.13    3.82
   2 -15 -13   37.60    3.89
   2 -15 -13   39.65    3.91
   2 -15 -13   32.97    3.24
   2 -15 -13   35.55    3.93
   2 -15 -12   89.52    5.46
   2 -15 -12   81.48    5.07
   2 -15 -12   80.53    5.00
   2 -15 -12   78.31    4.69
   2 -15 -12   81.65    5.94
   2 -15 -12   94.04    6.50
   2 -15 -12   84.46    5.76
   2 -15 -12   81.47    5.73
   2 -15 -12   87.78    5.24
   2 -15 -11   86.66    6.54
   2 -15 -11   84.10    5.30
   2 -15 -11   78.70    5.90
   2 -15 -11   75.94    4.83
   2 -15 -11   80.09    5.93
   2 -15 -11   79.88    5.77
   2 -15 -11   83.08    5.67
   2 -15 -11   75.26    5.29
   2 -15 -11   84.78    5.58
   2 -15 -11   88.51    6.51
   2 -15 -10  111.53    6.04
   2 -15 -10  120.21    7.68
   2 -15 -10  127.33    7.97
   2 -15 -10  113.04    7.27
   2 -15 -10  134.32    7.58
   2 -15 -10  108.06    6.18
   2 -15 -10  125.88    7.53
   2 -15 -10  122.61    6.77
   2 -15 -10  118.36    6.69
   2 -15 -10  115.26    6.65
   2 -15  -9    1.16    1.81
   2 -15  -9    3.82    2.15
   2 -15  -9    7.14    3.06
   2 -15  -9    1.60    1.27
   2 -15  -9    1.00    1.84
   2 -15  -9    1.12    2.32
   2 -15  -9    2.68    2.08
   2 -15  -9    0.99    1.75
   2 -15  -9   -0.71    2.08
   2 -15  -8   11.01    2.38
   2 -15  -8   13.10    2.82
   2 -15  -8   19.08    3.39
   2 -15  -8   11.54    2.36
   2 -15  -8   13.61    3.12
   2 -15  -8    9.84    2.56
   2 -15  -8   11.91    2.92
   2 -15  -8    9.71    2.45
   2 -15  -8   12.30    2.57
   2 -15  -8   16.12    3.28
   2 -15  -7    1.44    2.05
   2 -15  -7    2.73    2.02
   2 -15  -7   -1.64    2.30
   2 -15  -7   -1.14    2.36
   2 -15  -7   -0.52    1.70
   2 -15  -7   -0.29    1.88
   2 -15  -7    1.76    1.92
   2 -15  -7   -1.60    2.31
   2 -15  -7   -2.86    2.76
   2 -15  -7   -0.68    1.61
   2 -15  -6   13.27    3.14
   2 -15  -6    9.83    2.26
   2 -15  -6    9.58    2.53
   2 -15  -6   12.48    2.80
   2 -15  -6    7.89    2.42
   2 -15  -6   11.23    2.60
   2 -15  -6   10.13    2.66
   2 -15  -6   15.13    2.88
   2 -15  -6   12.08    3.11
   2 -15  -6   10.54    3.01
   2 -15  -5    0.74    1.94
   2 -15  -5    0.64    1.52
   2 -15  -5    0.39    1.81
   2 -15  -5   -1.83    2.51
   2 -15  -5    2.57    1.80
   2 -15  -5   -0.66    2.27
   2 -15  -5    0.63    1.54
   2 -15  -5   -0.01    1.74
   2 -15  -4  141.52    8.56
   2 -15  -4  139.35    8.23
   2 -15  -4  140.89    7.38
   2 -15  -4  135.67    7.78
   2 -15  -4  141.30    7.65
   2 -15  -4  137.91    7.43
   2 -15  -4  143.84    7.79
   2 -15  -3    3.21    2.38
   2 -15  -3    4.11    2.71
   2 -15  -3    5.55    2.32
   2 -15  -3    3.26    1.74
   2 -15  -3    3.93    1.71
   2 -15  -3    6.20    2.37
   2 -15  -3    8.07    2.01
   2 -15  -2  136.48    7.84
   2 -15  -2  134.53    7.34
   2 -15  -2  132.58    7.25
   2 -15  -2  146.94    8.44
   2 -15  -2  154.14    7.26
   2 -15  -2  143.27    7.14
   2 -15  -2  149.31    8.49
   2 -15  -2  144.14    7.61
   2 -15  -1   19.99    2.84
   2 -15  -1   18.77    2.95
   2 -15  -1   17.84    3.29
   2 -15  -1   17.74    3.41
   2 -15  -1   22.80    3.26
   2 -15  -1   21.47    3.52
   2 -15  -1   22.18    3.44
  -2  15   0  115.19   13.93
   2 -15   0  117.20    6.33
   2 -15   0  143.08    8.42
   2 -15   0  132.97    7.16
  -2  15   0  122.56   13.85
   2 -15   0  136.80    8.01
   2 -15   0  123.48    7.42
   2 -15   0  122.75    6.86
   2 -15   1    7.30    2.16
   2 -15   1    8.54    2.41
   2 -15   1   10.07    1.97
  -2  15  -1   17.76    5.48
   2 -15   1   16.72    3.48
   2 -15   1    9.20    2.34
  -2  15  -1    8.23    4.63
   2 -15   2   19.09    2.94
  -2  15  -2   16.02    5.87
   2 -15   2   17.75    2.52
  -2  15  -2   11.21    4.72
  -2  15  -3  127.05   14.44
  -2  15  -3  128.37   15.03
   2 -15   3  139.27    6.99
  -2  15  -4   50.57    9.79
   2 -15   4   46.87    4.21
  -2  15  -4   53.66    9.80
   2 -15   5  162.39    7.09
   2 -15   5  173.83    7.58
  -2  15  -5  154.35   16.33
  -2  15  -5  153.53   16.68
  -2  15  -6  122.27   14.43
  -2  15  -6  133.12   15.99
   2 -15   6  123.44    6.32
   2 -15   7  204.56    8.25
  -2  15  -7  170.46   17.99
   2 -15   8  156.72    7.47
  -2  15  -8  125.92   15.64
   2 -15   9  294.27   10.26
   2 -15   9  298.72   11.18
  -2  15  -9  300.82   23.83
   2 -15  10   29.52    3.74
   2 -15  10   29.45    3.66
   2 -15  11   84.33    5.74
   2 -15  11   89.71    6.22
   2 -15  12  132.76    7.24
   2 -15  12  132.92    7.34
   2 -15  13  264.83   10.07
   2 -15  13  261.99   10.00
   2 -15  14   58.87    4.69
   2 -15  14   61.39    4.42
   2 -15  14   65.49    5.17
   2 -15  15  242.83    8.60
   2 -15  15  241.65    9.49
   2 -15  15  258.80    9.30
   2 -15  16  121.60    6.68
   2 -15  16  123.29    6.21
   2 -15  16  117.12    5.97
   2 -15  17   50.78    4.37
   2 -15  17   51.23    3.97
   2 -15  18  110.78    5.58
   2 -15  18  100.10    5.63
   2 -15  19   20.26    2.53
   2 -15  20  168.50    6.67
   2 -15  20  158.27    6.03
   2 -15  21   11.74    1.74
   2 -15  21   11.94    1.85
   2 -15  22   46.90    2.80
   2 -15  22   44.25    2.72
  -2  15 -22   46.62    3.21
  -2  15 -23   15.39    1.66
   2 -14 -18   47.08    2.86
   2 -14 -17   11.63    1.72
   2 -14 -17   13.68    2.09
   2 -14 -17   14.60    2.09
   2 -14 -16   10.44    1.91
   2 -14 -16   11.41    2.14
   2 -14 -16   10.11    2.21
   2 -14 -15    4.58    1.76
   2 -14 -15    0.38    1.49
   2 -14 -15   -1.61    1.30
   2 -14 -15    2.41    1.80
   2 -14 -15    0.59    0.93
   2 -14 -14    1.04    1.24
   2 -14 -14   -3.52    2.31
   2 -14 -14    1.10    1.39
   2 -14 -14   -1.60    1.68
   2 -14 -14    5.20    1.94
   2 -14 -14    0.12    1.67
   2 -14 -14   -1.01    1.89
   2 -14 -13   56.42    5.15
   2 -14 -13   54.75    4.95
   2 -14 -13   53.92    4.09
   2 -14 -13   49.68    3.99
   2 -14 -13   53.19    4.36
   2 -14 -13   51.76    4.14
   2 -14 -13   49.56    4.59
   2 -14 -13   58.84    4.42
   2 -14 -12   17.97    3.56
   2 -14 -12   13.03    2.65
   2 -14 -12   13.37    2.53
   2 -14 -12   17.20    3.52
   2 -14 -12   12.01    2.60
   2 -14 -12   17.66    2.87
   2 -14 -12   12.00    2.35
   2 -14 -12    9.74    2.00
   2 -14 -12   12.92    3.01
   2 -14 -11  181.46    9.52
   2 -14 -11  187.31    8.50
   2 -14 -11  175.72    7.85
   2 -14 -11  190.62    9.90
   2 -14 -11  178.08    8.69
   2 -14 -11  176.71    8.06
   2 -14 -11  179.76    8.11
   2 -14 -11  190.71    9.48
   2 -14 -11  162.17    7.75
   2 -14 -11  179.03    9.13
   2 -14 -10    2.85    2.17
   2 -14 -10    6.82    2.11
   2 -14 -10    7.03    2.15
   2 -14 -10    3.38    2.44
   2 -14 -10    4.19    2.07
   2 -14 -10    7.33    2.36
   2 -14 -10    0.91    1.97
   2 -14 -10    4.24    2.50
   2 -14 -10    2.73    1.81
   2 -14 -10    3.14    1.70
   2 -14  -9   92.05    6.07
   2 -14  -9  103.05    7.04
   2 -14  -9   99.25    6.43
   2 -14  -9   89.31    6.05
   2 -14  -9   96.51    6.26
   2 -14  -9   99.19    7.37
   2 -14  -9  101.93    6.39
   2 -14  -9   98.94    7.42
   2 -14  -9   98.15    7.04
   2 -14  -9   96.40    7.07
   2 -14  -8   55.81    4.89
   2 -14  -8   53.01    4.63
   2 -14  -8   55.96    4.97
   2 -14  -8   60.22    5.85
   2 -14  -8   54.84    4.96
   2 -14  -8   53.75    5.29
   2 -14  -8   54.21    5.35
   2 -14  -8   56.70    5.42
   2 -14  -8   58.13    5.89
   2 -14  -8   64.09    5.23
   2 -14  -7    1.32    1.86
   2 -14  -7   -3.31    2.78
   2 -14  -7   -1.33    2.03
   2 -14  -7   -0.98    1.91
   2 -14  -7   -1.36    2.30
   2 -14  -7   -1.78    2.27
   2 -14  -7   -0.85    1.89
   2 -14  -7    0.79    1.78
   2 -14  -7    1.66    1.38
   2 -14  -7   -1.55    2.08
   2 -14  -6   -0.30    1.79
   2 -14  -6   -2.51    2.77
   2 -14  -6   -2.57    2.08
   2 -14  -6   -0.65    1.99
   2 -14  -6   -0.79    1.75
   2 -14  -6    0.23    1.87
   2 -14  -6   -1.37    2.15
   2 -14  -6   -0.96    1.51
   2 -14  -6    0.49    1.56
   2 -14  -5   10.63    2.86
   2 -14  -5   13.86    2.74
   2 -14  -5   10.18    2.69
   2 -14  -5    8.71    2.24
   2 -14  -5    9.73    2.36
   2 -14  -5   12.03    3.03
   2 -14  -5    8.72    2.24
   2 -14  -5   12.26    2.61
   2 -14  -4   21.11    3.10
   2 -14  -4   25.45    3.83
   2 -14  -4   24.76    3.89
   2 -14  -4   21.45    3.13
   2 -14  -4   15.67    2.76
   2 -14  -4   23.83    3.23
   2 -14  -4   24.40    3.73
   2 -14  -4   25.51    3.30
   2 -14  -3    4.97    2.05
   2 -14  -3    2.02    1.86
   2 -14  -3    1.74    1.50
   2 -14  -3    2.85    1.87
   2 -14  -3    4.38    1.82
   2 -14  -3    3.49    1.46
   2 -14  -3    6.51    2.01
   2 -14  -3    6.03    2.29
  -2  14   2   -3.77    2.23
   2 -14  -2    3.86    1.79
   2 -14  -2    5.95    2.35
   2 -14  -2    3.30    1.48
   2 -14  -2    1.21    1.40
   2 -14  -2    2.90    1.82
   2 -14  -2    2.95    1.95
   2 -14  -2    3.48    1.85
  -2  14   1    3.16    4.12
   2 -14  -1    2.46    2.27
   2 -14  -1    1.31    1.28
   2 -14  -1   -1.99    1.99
   2 -14  -1    6.07    2.97
  -2  14   1   -3.91    3.33
   2 -14  -1    0.38    1.56
   2 -14  -1    0.54    1.37
   2 -14  -1    0.97    1.31
   2 -14   0   18.89    3.04
   2 -14   0   22.10    3.14
  -2  14   0   12.98    4.28
   2 -14   0   22.27    3.06
   2 -14   0   22.90    3.27
   2 -14   0   28.26    3.07
   2 -14   0   22.07    3.70
  -2  14   0   23.29    5.82
   2 -14   0   20.38    2.91
   2 -14   1    4.31    1.50
   2 -14   1    6.04    2.46
   2 -14   1    5.30    1.56
   2 -14   1    7.11    2.29
   2 -14   1   12.68    3.40
   2 -14   1    4.30    2.21
  -2  14  -1   12.57    4.93
   2 -14   1    5.86    1.61
  -2  14  -1   11.98    4.70
   2 -14   2    1.81    1.46
  -2  14  -2    7.51    4.22
   2 -14   2    3.77    1.96
   2 -14   2    3.34    2.53
   2 -14   2    0.10    1.20
   2 -14   2   -0.15    1.13
  -2  14  -2    2.44    3.36
   2 -14   3    0.65    1.19
   2 -14   3    3.19    2.24
  -2  14  -3    3.23    2.73
   2 -14   4  104.37    5.89
  -2  14  -4  106.50   13.58
  -2  14  -4   95.32   12.11
   2 -14   5    9.29    1.82
   2 -14   5    9.36    1.96
  -2  14  -5    7.59    5.08
  -2  14  -5    4.52    3.42
  -2  14  -6   62.19   10.47
  -2  14  -6   50.54    9.24
   2 -14   6   57.71    4.30
   2 -14   7   92.97    5.62
  -2  14  -7   88.52   12.27
  -2  14  -7   68.27   10.98
   2 -14   8  159.53    7.43
  -2  14  -8  165.07   17.37
  -2  14  -9   -1.55    4.05
   2 -14   9    3.48    1.88
  -2  14 -10  191.72   18.93
   2 -14  10  203.15    8.64
   2 -14  11  103.86    6.51
   2 -14  11  106.01    6.43
   2 -14  12   50.88    4.61
   2 -14  12   51.53    4.69
   2 -14  13   35.82    3.84
   2 -14  13   32.44    3.39
   2 -14  13   35.57    3.97
   2 -14  14   16.98    2.82
   2 -14  14   15.49    2.81
   2 -14  14   16.55    2.62
   2 -14  15   60.15    4.95
   2 -14  15   60.44    4.58
   2 -14  15   66.76    4.86
   2 -14  16  130.09    7.07
   2 -14  16  133.11    6.74
   2 -14  17  291.24    9.79
   2 -14  17  271.32    9.86
   2 -14  18    1.84    1.67
   2 -14  18    2.83    1.48
   2 -14  19  266.15    8.93
   2 -14  19  257.53    8.80
   2 -14  20   19.45    2.51
   2 -14  20   23.87    3.11
   2 -14  21  102.98    5.04
   2 -14  21   98.87    4.95
   2 -14  22    4.82    1.21
  -2  14 -22    7.47    1.77
   2 -14  22    7.37    1.56
   2 -14  23   30.48    2.33
  -2  14 -23   31.76    2.62
   2 -14  23   25.11    1.80
  -2  14 -24   22.34    1.81
   2 -13 -19   12.72    1.77
   2 -13 -19   10.93    1.54
   2 -13 -18    2.45    1.29
   2 -13 -18    2.84    1.48
   2 -13 -18    5.63    1.40
   2 -13 -17   36.32    3.14
   2 -13 -17   35.65    3.46
   2 -13 -17   38.20    3.60
   2 -13 -17   36.98    2.85
   2 -13 -16    2.59    1.36
   2 -13 -16    6.33    2.04
   2 -13 -16    5.01    1.64
   2 -13 -16    7.27    2.17
   2 -13 -16    9.55    2.06
   2 -13 -15    0.15    1.48
   2 -13 -15    3.20    1.75
   2 -13 -15    0.16    1.43
   2 -13 -15    0.24    1.68
   2 -13 -15   -0.31    1.84
   2 -13 -15    1.57    1.50
   2 -13 -14    2.50    2.08
   2 -13 -14    0.14    1.60
   2 -13 -14    0.67    1.92
   2 -13 -14   -1.30    1.57
   2 -13 -14    3.39    2.43
   2 -13 -14   -4.88    2.47
   2 -13 -14   -0.52    1.78
   2 -13 -14    4.16    1.65
   2 -13 -13   -1.77    1.81
   2 -13 -13   -1.35    1.85
   2 -13 -13   -1.01    1.50
   2 -13 -13    1.15    1.58
   2 -13 -13    2.64    2.72
   2 -13 -13    0.54    1.37
   2 -13 -13   -1.96    2.24
   2 -13 -13   -5.52    2.74
   2 -13 -13    1.60    1.75
   2 -13 -12   -2.59    2.80
   2 -13 -12    5.70    2.72
   2 -13 -12    2.16    1.46
   2 -13 -12   -2.51    2.35
   2 -13 -12    1.68    1.87
   2 -13 -12    0.30    1.60
   2 -13 -12    0.28    1.94
   2 -13 -12   -1.39    2.06
   2 -13 -12    4.30    2.18
   2 -13 -12   -0.29    1.92
   2 -13 -11   -0.82    2.13
   2 -13 -11    1.06    1.63
   2 -13 -11   -4.10    2.54
   2 -13 -11    3.22    2.11
   2 -13 -11    3.79    2.34
   2 -13 -11    3.80    2.21
   2 -13 -11    0.35    1.56
   2 -13 -11    0.15    2.09
   2 -13 -11    3.31    2.05
   2 -13 -11    0.68    1.92
   2 -13 -10   53.76    4.84
   2 -13 -10   50.31    5.21
   2 -13 -10   48.96    5.14
   2 -13 -10   51.08    5.44
   2 -13 -10   52.14    4.59
   2 -13 -10   54.39    4.79
   2 -13 -10   50.88    5.11
   2 -13 -10   46.63    5.23
   2 -13 -10   42.78    4.15
   2 -13 -10   52.78    4.90
   2 -13  -9   35.24    4.52
   2 -13  -9   40.78    4.75
   2 -13  -9   43.85    4.21
   2 -13  -9   44.11    4.81
   2 -13  -9   38.21    4.70
   2 -13  -9   46.43    4.65
   2 -13  -9   36.11    4.60
   2 -13  -9   37.71    4.18
   2 -13  -9   37.44    3.94
   2 -13  -9   32.29    3.81
   2 -13  -8   82.79    6.62
   2 -13  -8   77.16    6.14
   2 -13  -8   85.22    5.83
   2 -13  -8   88.50    6.15
   2 -13  -8   77.62    6.24
   2 -13  -8   72.92    5.63
   2 -13  -8   75.28    5.70
   2 -13  -8   82.79    6.86
   2 -13  -8   77.40    6.59
   2 -13  -8   88.15    6.02
   2 -13  -7  170.31    8.89
   2 -13  -7  167.12    8.13
   2 -13  -7  161.49    8.07
   2 -13  -7  169.08    9.52
   2 -13  -7  169.02    9.10
   2 -13  -7  153.79    7.94
   2 -13  -7  175.91    8.10
   2 -13  -7  157.29    8.02
   2 -13  -7  158.17    9.10
   2 -13  -7  164.53    9.10
   2 -13  -6   62.08    5.15
   2 -13  -6   58.23    5.44
   2 -13  -6   57.21    4.82
   2 -13  -6   64.93    4.94
   2 -13  -6   68.69    6.11
   2 -13  -6   67.81    5.85
   2 -13  -6   67.91    5.22
   2 -13  -6   56.65    4.85
   2 -13  -5  134.86    8.02
   2 -13  -5  132.70    6.94
   2 -13  -5  141.93    7.34
   2 -13  -5  132.06    7.28
   2 -13  -5  137.70    7.27
   2 -13  -5  135.62    8.22
   2 -13  -5  143.20    8.14
   2 -13  -5  139.75    7.56
   2 -13  -4   42.31    4.21
   2 -13  -4   53.58    4.46
   2 -13  -4   54.45    5.08
   2 -13  -4   49.30    5.01
   2 -13  -4   50.27    4.59
   2 -13  -4   52.03    4.52
   2 -13  -4   45.16    4.54
   2 -13  -4   50.68    4.42
   2 -13  -3   94.81    5.67
   2 -13  -3   90.40    5.93
   2 -13  -3   92.17    6.50
   2 -13  -3   99.15    6.97
   2 -13  -3   87.86    5.72
  -2  13   3   98.90   11.44
  -2  13   3   94.37   11.14
   2 -13  -3   97.68    6.52
   2 -13  -3  103.71    6.11
   2 -13  -3   99.93    6.01
   2 -13  -2    4.80    1.75
   2 -13  -2    4.56    2.09
   2 -13  -2    2.70    1.23
   2 -13  -2    3.38    1.44
   2 -13  -2    3.27    1.65
   2 -13  -2    0.12    1.33
   2 -13  -2    0.87    1.61
  -2  13   2    3.73    3.81
  -2  13   2    2.08    2.44
   2 -13  -2    0.69    1.76
   2 -13  -1   12.21    2.19
  -2  13   1    9.50    3.62
   2 -13  -1   11.89    2.39
   2 -13  -1   10.51    2.52
  -2  13   1    5.91    3.20
   2 -13  -1    5.73    1.41
   2 -13  -1    5.17    1.80
   2 -13  -1    8.72    1.92
   2 -13   0   60.09    4.73
   2 -13   0   63.89    5.32
  -2  13   0   70.24   10.41
  -2  13   0   74.21    9.56
  -2  13  -1    5.51    3.59
  -2  13  -1    1.16    3.58
  -2  13  -2   76.07   10.09
  -2  13  -2   62.81    9.55
  -2  13  -3    3.11    3.96
  -2  13  -3    3.27    3.10
  -2  13  -4  106.27   12.41
  -2  13  -4  108.81   13.18
  -2  13  -5    1.68    2.51
  -2  13  -5   -0.64    3.00
  -2  13  -6   41.61    8.15
  -2  13  -6   35.44    7.23
   2 -13   7    1.73    1.23
  -2  13  -7    6.36    3.37
  -2  13  -7    7.15    4.77
  -2  13  -8   14.81    5.41
   2 -13   8   22.03    2.72
  -2  13  -8   17.85    6.17
   2 -13   9    1.01    1.31
  -2  13  -9    3.86    4.25
   2 -13  10    8.38    2.28
  -2  13 -10    6.58    3.92
   2 -13  11  291.35   10.29
   2 -13  11  292.85    9.58
  -2  13 -11  298.80   22.61
   2 -13  12   64.00    4.65
   2 -13  12   62.51    4.99
   2 -13  12   57.36    4.77
  -2  13 -12   57.08   10.45
  -2  13 -13    2.44    3.36
   2 -13  13    1.86    1.60
   2 -13  13    1.79    1.59
   2 -13  13   -0.84    1.66
   2 -13  14    1.60    1.26
   2 -13  14    0.49    1.66
   2 -13  14   -2.14    1.85
   2 -13  15    6.82    1.82
   2 -13  15    7.41    2.00
   2 -13  15    6.16    2.34
   2 -13  16   59.49    4.88
   2 -13  16   53.61    4.56
   2 -13  17    5.64    2.12
   2 -13  17    7.75    1.95
   2 -13  18  140.49    7.07
   2 -13  18  134.93    6.92
   2 -13  19   79.62    5.17
   2 -13  19   79.95    5.28
   2 -13  20   53.27    4.19
   2 -13  21   51.14    3.80
   2 -13  21   48.85    3.81
  -2  13 -22    4.83    1.93
   2 -13  22    3.10    1.41
   2 -13  22    3.03    1.10
  -2  13 -23   29.70    2.76
   2 -13  23   33.05    2.24
   2 -13  23   34.96    2.84
   2 -13  24   10.68    1.43
  -2  13 -24   10.61    1.59
   2 -12 -20    2.14    1.11
   2 -12 -20    2.64    1.13
   2 -12 -19    9.38    1.86
   2 -12 -19   13.40    2.18
   2 -12 -19    9.98    1.53
   2 -12 -19    8.66    1.37
   2 -12 -18   -1.11    1.33
   2 -12 -18   -0.98    1.16
   2 -12 -18   -1.50    1.30
   2 -12 -18   -1.00    1.58
   2 -12 -17    5.10    1.65
   2 -12 -17    2.67    1.67
   2 -12 -17    3.96    1.49
   2 -12 -17    8.61    2.31
   2 -12 -16   -1.13    1.86
   2 -12 -16    1.68    1.21
   2 -12 -16    1.09    1.72
   2 -12 -16    3.72    1.85
   2 -12 -16    2.57    1.90
   2 -12 -16    0.79    1.42
   2 -12 -15   -1.17    2.28
   2 -12 -15    1.66    1.58
   2 -12 -15   -3.04    2.26
   2 -12 -15    1.63    1.56
   2 -12 -15    4.67    1.94
   2 -12 -15    0.87    1.75
   2 -12 -14    0.94    1.60
   2 -12 -14   -1.85    2.45
   2 -12 -14   -0.53    1.19
   2 -12 -14   -0.52    2.08
   2 -12 -14    2.15    1.86
   2 -12 -14    1.72    2.07
   2 -12 -14    2.92    1.63
   2 -12 -14    1.16    1.76
   2 -12 -13   77.09    5.78
   2 -12 -13   69.36    4.70
   2 -12 -13   79.40    5.42
   2 -12 -13   78.71    6.51
   2 -12 -13   66.96    5.58
   2 -12 -13   73.25    5.39
   2 -12 -13   78.07    6.90
   2 -12 -13   63.10    4.72
   2 -12 -12   16.37    2.63
   2 -12 -12   15.03    3.37
   2 -12 -12   14.22    2.74
   2 -12 -12   22.80    3.72
   2 -12 -12   18.01    3.87
   2 -12 -12   19.15    2.89
   2 -12 -12   16.27    2.84
   2 -12 -12   15.91    3.01
   2 -12 -12   14.47    2.54
   2 -12 -11   -0.57    2.05
   2 -12 -11    3.33    2.12
   2 -12 -11    2.14    1.95
   2 -12 -11    0.43    1.64
   2 -12 -11   -0.53    2.07
   2 -12 -11    1.19    1.95
   2 -12 -11    0.24    1.81
   2 -12 -11   -0.60    1.98
   2 -12 -11   -1.62    2.08
   2 -12 -10    1.14    1.90
   2 -12 -10    0.48    1.67
   2 -12 -10    0.56    2.05
   2 -12 -10    0.03    2.05
   2 -12 -10   -1.29    2.06
   2 -12 -10    0.15    3.41
   2 -12 -10   -1.35    1.90
   2 -12 -10    1.80    1.88
   2 -12 -10   -1.05    2.23
   2 -12 -10    2.12    1.94
   2 -12  -9   18.87    3.10
   2 -12  -9   12.73    2.92
   2 -12  -9   14.74    2.77
   2 -12  -9   11.60    2.50
   2 -12  -9   21.23    6.73
   2 -12  -9   15.45    2.88
   2 -12  -9   18.37    3.29
   2 -12  -9   17.68    2.87
   2 -12  -9   14.17    2.70
   2 -12  -9   14.02    2.89
   2 -12  -9   15.42    3.09
   2 -12  -8   -0.15    1.31
   2 -12  -8    0.06    1.59
   2 -12  -8   -0.69    2.18
   2 -12  -8   -0.34    1.36
   2 -12  -8   -1.94    2.30
   2 -12  -8   -1.52    1.84
   2 -12  -8   -1.52    2.06
   2 -12  -8    1.57    1.52
   2 -12  -8   -0.37    1.44
   2 -12  -8   -0.91    1.66
   2 -12  -7    5.90    2.43
   2 -12  -7    3.51    1.57
   2 -12  -7    3.46    1.55
   2 -12  -7    3.79    1.82
   2 -12  -7    3.73    1.40
   2 -12  -7    5.78    1.97
   2 -12  -7    3.27    1.62
   2 -12  -7    5.57    2.14
   2 -12  -7    6.45    1.98
   2 -12  -6    1.05    1.56
   2 -12  -6    0.41    1.47
   2 -12  -6   -0.32    1.58
   2 -12  -6    0.46    1.29
   2 -12  -6    1.45    1.28
   2 -12  -6    0.52    1.43
   2 -12  -6    1.04    1.68
   2 -12  -6    0.07    1.34
   2 -12  -5   35.78    3.48
   2 -12  -5   32.19    3.49
   2 -12  -5   33.73    3.95
   2 -12  -5   32.20    3.61
   2 -12  -5   34.57    4.09
  -2  12   5   21.95    5.20
   2 -12  -5   35.07    4.36
   2 -12  -5   29.33    3.30
   2 -12  -4   18.66    3.00
  -2  12   4   17.86    4.92
  -2  12   3    0.69    1.99
  -2  12   3    2.45    2.84
  -2  12   2   14.50    3.92
  -2  12   2    9.70    3.24
  -2  12   1   41.82    7.01
  -2  12   1   35.33    6.17
  -2  12   0    3.10    2.78
  -2  12   0    8.19    3.81
  -2  12  -1   85.75   10.75
  -2  12  -1   83.30   10.10
  -2  12  -2   54.34    8.23
  -2  12  -2   43.77    7.85
  -2  12  -3    4.93    2.93
  -2  12  -3    9.18    4.08
  -2  12  -4    3.25    3.31
  -2  12  -4    2.43    2.82
  -2  12  -5    0.03    2.92
  -2  12  -6   28.99    6.31
  -2  12  -7    9.72    4.37
  -2  12  -8   -4.37    4.12
  -2  12  -8   -0.43    3.33
   2 -12   9  199.77    7.96
  -2  12  -9  191.72   17.27
  -2  12 -10   78.49   11.34
   2 -12  10   86.41    5.41
   2 -12  11   10.08    2.12
  -2  12 -11   14.25    5.44
   2 -12  11    9.27    1.99
   2 -12  12    2.58    1.44
   2 -12  12    3.61    1.52
   2 -12  12    4.05    1.48
  -2  12 -12    8.11    3.32
   2 -12  13  126.38    6.86
   2 -12  13  131.92    6.72
  -2  12 -13  120.49   13.58
   2 -12  13  115.98    6.46
   2 -12  14  149.50    7.55
   2 -12  14  140.87    6.94
  -2  12 -14  152.93   16.17
   2 -12  14  149.83    7.32
   2 -12  15   21.96    3.24
   2 -12  15   23.41    3.27
   2 -12  16   15.22    2.81
   2 -12  16   16.24    2.92
   2 -12  17   24.04    3.24
   2 -12  17   23.35    3.15
   2 -12  18   17.57    2.79
   2 -12  18   18.59    2.96
   2 -12  19   15.62    2.54
   2 -12  19   21.63    3.13
   2 -12  20   14.90    2.13
   2 -12  20   22.20    3.04
   2 -12  21    6.69    1.94
   2 -12  21    9.51    2.03
   2 -12  22    9.30    1.54
   2 -12  22   12.74    2.29
   2 -12  23   12.48    1.98
  -2  12 -23   12.13    2.12
   2 -12  24   26.82    2.36
  -2  12 -24   24.56    2.34
  -2  12 -25   22.76    1.84
   2 -12  25   22.58    1.77
   2 -11 -21    1.04    0.95
   2 -11 -21    1.12    0.84
   2 -11 -20   -0.57    0.87
   2 -11 -20    0.14    1.15
   2 -11 -20   -0.88    1.28
   2 -11 -20    2.28    0.93
   2 -11 -19   -0.27    1.40
   2 -11 -19   -0.49    1.28
   2 -11 -19    1.60    1.55
   2 -11 -19    0.10    1.24
   2 -11 -18   -1.38    2.06
   2 -11 -18    1.04    1.69
   2 -11 -18   -0.03    1.37
   2 -11 -18   -0.55    1.32
   2 -11 -17   20.10    2.60
   2 -11 -17   14.65    2.53
   2 -11 -17   19.27    2.92
   2 -11 -17   19.42    3.31
   2 -11 -16   28.67    2.87
   2 -11 -16   32.42    4.19
   2 -11 -16   28.87    3.21
   2 -11 -16   27.65    3.54
   2 -11 -16   26.89    3.49
   2 -11 -15    2.88    1.98
   2 -11 -15   -4.47    2.72
   2 -11 -15    0.51    1.34
   2 -11 -15    1.57    2.34
   2 -11 -15   -0.57    1.63
   2 -11 -14    0.74    1.66
   2 -11 -14    0.45    1.73
   2 -11 -14    0.18    1.53
   2 -11 -14    0.47    1.88
   2 -11 -14   -0.02    1.59
   2 -11 -14   -5.16    2.90
   2 -11 -13   12.09    2.46
   2 -11 -13   13.79    2.70
   2 -11 -13   13.06    3.27
   2 -11 -13   16.36    2.97
   2 -11 -13   13.50    2.83
   2 -11 -13   14.49    2.90
   2 -11 -13   17.15    3.80
   2 -11 -13   12.25    2.37
   2 -11 -13   13.72    2.50
   2 -11 -12   26.73    3.30
   2 -11 -12   25.89    3.57
   2 -11 -12   33.85    3.80
   2 -11 -12   27.22    3.29
   2 -11 -12   26.48    3.94
   2 -11 -12   22.27    3.70
   2 -11 -12   28.30    3.75
   2 -11 -12   33.01    4.71
   2 -11 -12   25.99    3.50
   2 -11 -11    7.93    1.97
   2 -11 -11   13.41    5.28
   2 -11 -11   17.14    3.39
   2 -11 -11   17.36    3.72
   2 -11 -11    7.54    2.16
   2 -11 -11   10.66    2.44
   2 -11 -11   12.67    2.58
   2 -11 -11    9.22    2.36
   2 -11 -11   11.45    2.51
   2 -11 -11   13.61    2.53
   2 -11 -10   30.24    3.64
   2 -11 -10   24.87    3.78
   2 -11 -10   25.18    3.24
   2 -11 -10   33.59    8.72
   2 -11 -10   26.13    3.78
   2 -11 -10   23.81    3.43
   2 -11 -10   28.47    3.82
   2 -11 -10   22.25    3.81
   2 -11 -10   27.04    3.26
   2 -11 -10   24.61    3.31
   2 -11  -9   34.64    3.90
   2 -11  -9   37.60    4.06
   2 -11  -9   35.86    8.63
   2 -11  -9   35.11    3.66
   2 -11  -9   34.96    4.28
   2 -11  -9   35.39    4.47
   2 -11  -9   34.54    3.70
   2 -11  -9   30.59    3.86
   2 -11  -9   36.30    3.79
   2 -11  -9   29.89    3.64
   2 -11  -8   29.13    3.53
   2 -11  -8   31.74    4.02
   2 -11  -8   32.86    3.75
   2 -11  -8   37.00    3.70
   2 -11  -8   31.88    3.70
   2 -11  -8   28.99    8.29
   2 -11  -8   30.36    3.83
   2 -11  -8   28.44    3.19
   2 -11  -8   33.16    4.24
   2 -11  -7    0.69    1.60
   2 -11  -7    0.25    1.61
   2 -11  -7    0.68    1.33
   2 -11  -7    0.34    1.68
   2 -11  -7    1.93    1.38
   2 -11  -7    0.45    1.14
   2 -11  -6  145.61   15.49
  -2  11   4   11.80    3.43
  -2  11   3    8.12    3.29
  -2  11   3    2.19    2.61
  -2  11   2   16.21    4.65
  -2  11   2    8.72    3.75
  -2  11   1   21.90    4.67
  -2  11   1   26.99    5.93
  -2  11   0    0.48    2.62
  -2  11   0    1.33    2.30
  -2  11  -1   16.37    4.92
  -2  11  -1    7.46    3.59
  -2  11  -2   36.79    6.59
  -2  11  -3  679.17   26.97
  -2  11  -4   42.99    7.40
  -2  11  -5  495.37   23.85
  -2  11  -6   14.16    3.93
  -2  11  -6   19.77    5.24
  -2  11  -7   -0.27    1.77
  -2  11  -7    1.97    3.66
  -2  11  -8  133.84   11.54
  -2  11  -8  135.19   13.49
  -2  11  -9  147.12   14.22
  -2  11  -9  148.29   12.49
  -2  11  -9  142.42   14.10
  -2  11 -10  135.72   12.72
  -2  11 -10  124.56   13.48
  -2  11 -11   70.82    9.99
   2 -11  11   68.60    4.69
  -2  11 -11   66.75   10.10
   2 -11  12   67.81    4.86
  -2  11 -12   59.30    9.57
   2 -11  12   68.03    4.82
  -2  11 -12   64.39    9.33
  -2  11 -13  152.76   14.87
   2 -11  13  167.55    7.71
   2 -11  13  164.11    7.39
   2 -11  13  168.50    7.59
  -2  11 -13  148.56   15.09
   2 -11  14   88.38    5.81
  -2  11 -14   97.22   12.00
   2 -11  14   90.81    5.81
   2 -11  15    9.92    2.30
   2 -11  15   12.66    2.47
   2 -11  16    6.14    2.18
   2 -11  16    6.66    2.03
   2 -11  17   15.97    2.77
   2 -11  17   16.96    2.77
   2 -11  18   21.44    3.02
   2 -11  18   25.15    3.47
   2 -11  19    3.52    1.78
   2 -11  19    4.10    1.59
   2 -11  20   45.06    4.21
   2 -11  20   39.25    3.57
   2 -11  21    9.74    2.28
   2 -11  21   14.78    2.38
  -2  11 -22    3.24    1.75
   2 -11  22    0.29    1.35
   2 -11  22    1.24    0.91
   2 -11  23    0.62    1.34
  -2  11 -23   -0.39    1.43
  -2  11 -24   13.55    1.98
   2 -11  24   11.80    1.84
  -2  11 -25    9.18    1.39
   2 -11  25    6.80    1.24
   2 -10 -22    0.40    0.84
   2 -10 -22    0.73    0.89
   2 -10 -21   11.66    1.69
   2 -10 -21   11.59    2.11
   2 -10 -21   11.47    2.02
   2 -10 -20   10.37    1.74
   2 -10 -20   14.76    2.49
   2 -10 -20   14.21    2.25
   2 -10 -19   -0.60    1.08
   2 -10 -19    1.60    1.40
   2 -10 -19    1.24    1.80
   2 -10 -18    5.92    1.78
   2 -10 -18    6.92    2.47
   2 -10 -18    8.12    2.26
   2 -10 -17   91.28    5.17
   2 -10 -17   83.03    5.69
   2 -10 -17   86.62    6.53
   2 -10 -17   84.17    6.00
   2 -10 -16   -1.94    2.23
   2 -10 -16    2.42    1.56
   2 -10 -16    1.94    1.74
   2 -10 -16    4.76    2.61
   2 -10 -16    3.50    1.72
   2 -10 -15   -0.25    1.65
   2 -10 -15   -1.01    1.68
   2 -10 -15   -4.00    2.42
   2 -10 -15   -0.70    1.89
   2 -10 -15    1.54    1.75
   2 -10 -14   39.09    4.01
   2 -10 -14   44.05    5.07
   2 -10 -14   38.12    4.41
   2 -10 -14   43.07    3.82
   2 -10 -14   42.02    4.54
   2 -10 -13   -2.53    2.06
   2 -10 -13   -0.47    1.45
   2 -10 -13   -0.44    1.53
   2 -10 -13    0.37    1.50
   2 -10 -13    1.20    1.79
   2 -10 -13   -0.49    1.55
   2 -10 -13    3.02    2.86
   2 -10 -13    1.90    1.34
   2 -10 -13    1.06    2.33
   2 -10 -12  118.48    7.15
   2 -10 -12  126.24    6.99
   2 -10 -12  111.99   14.82
   2 -10 -12  106.01    6.17
   2 -10 -12  111.46    7.25
   2 -10 -12  113.22    7.69
   2 -10 -12  122.60    6.54
   2 -10 -12  113.47    6.27
   2 -10 -12  127.97   16.90
   2 -10 -12  118.09    8.15
   2 -10 -12  112.18    7.27
   2 -10 -11    5.72    1.80
   2 -10 -11    6.19    2.03
   2 -10 -11    9.97    2.34
   2 -10 -11    8.52    2.48
   2 -10 -11   10.66    2.51
   2 -10 -11    4.43    1.82
   2 -10 -11    7.88    2.55
   2 -10 -11    9.22    2.27
   2 -10 -11    9.97    6.92
   2 -10 -11    3.96    2.95
   2 -10 -10   28.95    8.03
   2 -10 -10   32.88    3.83
   2 -10 -10   23.65    6.50
   2 -10 -10   36.52    4.42
   2 -10 -10   39.55    4.11
   2 -10 -10   32.92    3.44
   2 -10 -10   37.69    4.06
   2 -10 -10   35.91    3.50
   2 -10 -10   36.31    4.42
   2 -10 -10   37.36    3.64
   2 -10  -9    5.63    1.46
   2 -10  -9   13.45    5.16
   2 -10  -9    8.23    2.18
   2 -10  -9    2.84    3.58
   2 -10  -9    4.77    1.67
   2 -10  -9    5.60    1.60
   2 -10  -9    7.09    2.23
   2 -10  -9    0.90    1.60
   2 -10  -9    7.40    1.94
   2 -10  -8   45.92    9.15
   2 -10  -8   30.42    6.50
   2 -10  -7   25.96    6.98
   2 -10  -6   30.28    7.87
  -2  10   5  135.05   10.74
   2 -10  -5  144.39   14.24
   2 -10  -4   22.95    5.71
  -2  10   4   36.95    5.87
  -2  10   3  237.45   14.25
  -2  10   2   24.78    5.29
  -2  10   1  111.69   10.25
  -2  10   0    8.10    3.70
  -2  10   0    5.97    1.79
  -2  10   0    7.86    3.44
  -2  10  -1   47.18    6.40
  -2  10  -1   49.82    5.56
  -2  10  -2  266.39   15.77
  -2  10  -2  258.69   12.48
  -2  10  -3  207.06   14.33
  -2  10  -3  222.99   11.89
  -2  10  -4  514.49   22.55
  -2  10  -4  515.41   18.52
  -2  10  -5   50.85    7.52
  -2  10  -5   51.95    6.04
  -2  10  -6    7.98    4.42
  -2  10  -6    4.30    2.25
  -2  10  -7  150.02   11.40
  -2  10  -7  167.30   13.74
  -2  10  -8    2.46    1.90
  -2  10  -8    1.04    2.55
  -2  10  -9  266.92   18.06
  -2  10  -9  246.85   15.92
  -2  10 -10  272.74   18.46
  -2  10 -10  244.28   16.75
  -2  10 -11    7.95    4.01
  -2  10 -11   17.38    4.69
   2 -10  12    1.61    1.27
  -2  10 -12    4.91    3.26
  -2  10 -12    2.31    2.39
   2 -10  13   22.71    2.88
   2 -10  13   31.12    3.30
  -2  10 -13   35.01    7.23
  -2  10 -13   25.48    6.37
   2 -10  14   26.33    3.19
   2 -10  14   31.03    3.51
   2 -10  15  149.16    7.41
   2 -10  15  148.98    7.43
  -2  10 -15  147.86   16.03
   2 -10  16    2.74    1.60
   2 -10  16    2.95    1.59
   2 -10  17    0.31    1.36
  -2  10 -17    1.75    1.12
   2 -10  17    1.85    1.71
   2 -10  18   42.59    3.99
  -2  10 -18   49.21    4.07
   2 -10  18   53.00    4.71
   2 -10  19    4.96    1.40
   2 -10  19    9.24    2.42
  -2  10 -19    6.84    1.67
   2 -10  20    0.25    1.80
  -2  10 -20   -0.47    1.20
   2 -10  20   -0.16    1.09
  -2  10 -21   18.61    2.45
   2 -10  21   19.55    2.52
   2 -10  21   13.55    2.54
   2 -10  22    3.48    1.83
  -2  10 -22    4.26    1.80
  -2  10 -23   -1.60    1.43
   2 -10  23    0.55    1.34
  -2  10 -24    1.49    1.25
   2 -10  24    0.18    1.20
  -2  10 -25    3.59    1.13
   2 -10  25    2.75    0.94
  -2  10 -26    9.03    1.42
   2  -9 -23   34.59    2.61
   2  -9 -23   32.73    2.33
   2  -9 -22    6.38    1.59
   2  -9 -22    9.38    1.92
   2  -9 -22    8.39    1.50
   2  -9 -21   33.57    3.41
   2  -9 -21   31.31    3.05
   2  -9 -20   39.71    4.01
   2  -9 -20   35.59    3.09
   2  -9 -20   42.96    3.90
   2  -9 -19   86.18    5.23
   2  -9 -19  100.24    6.57
   2  -9 -19   90.03    5.98
   2  -9 -18    4.46    2.19
   2  -9 -18    5.52    2.24
   2  -9 -18    4.86    1.83
   2  -9 -17   10.09    1.98
   2  -9 -17   11.13    2.64
   2  -9 -17   13.74    3.03
   2  -9 -17   13.16    2.77
   2  -9 -16    4.74    2.32
   2  -9 -16    2.43    1.53
   2  -9 -16    5.31    2.13
   2  -9 -16    7.19    2.16
   2  -9 -15   12.28    2.88
   2  -9 -15   18.05    2.74
   2  -9 -15   13.83    3.24
   2  -9 -15    6.99    1.75
   2  -9 -15   13.76    3.17
   2  -9 -14   62.02    5.82
   2  -9 -14   67.68    4.78
   2  -9 -14   73.08    5.24
   2  -9 -14   65.70    5.67
   2  -9 -14   63.87   12.36
   2  -9 -14   64.05    5.42
   2  -9 -14   58.73   10.95
   2  -9 -13   -5.62    4.11
   2  -9 -13    1.87    2.00
   2  -9 -13   -0.57    1.44
   2  -9 -13    3.41    2.29
   2  -9 -13    3.05    2.18
   2  -9 -13   -0.71    1.52
   2  -9 -13   -0.14    2.01
   2  -9 -13   -0.29    4.10
   2  -9 -12  302.56   11.03
   2  -9 -12  317.43   12.40
   2  -9 -12  291.11   11.27
   2  -9 -12  306.63   11.71
   2  -9 -12  298.21   24.63
   2  -9 -12  301.06   12.40
   2  -9 -12  311.71    9.92
   2  -9 -12  296.69    9.83
   2  -9 -12  280.09   21.62
   2  -9 -11   57.19    5.12
   2  -9 -11   66.37    5.42
   2  -9 -11   64.10    5.60
   2  -9 -11   60.01    4.28
   2  -9 -11   47.26    9.88
   2  -9 -11   61.49    5.51
   2  -9 -11   57.79    9.89
   2  -9 -11   64.01    4.65
   2  -9 -11   60.73    4.99
   2  -9 -10  367.48   23.60
   2  -9 -10  378.34   13.06
   2  -9 -10  391.10   26.36
   2  -9  -9   51.15    9.21
   2  -9  -9   65.96   10.36
   2  -9  -8    8.56    5.09
   2  -9  -8   -0.03    3.58
   2  -9  -7   -0.63    2.78
   2  -9  -7    1.14    3.20
   2  -9  -6  419.46   23.34
   2  -9  -6  394.26   21.81
   2  -9  -5  126.77   12.37
  -2   9   5  150.86   10.56
   2  -9  -5  138.31   12.89
  -2   9   4  916.23   26.23
   2  -9  -4  968.31   32.64
  -2   9   3  419.91   17.89
   2  -9  -3  420.10   20.93
  -2   9   2   11.88    2.94
  -2   9   2   13.48    3.89
  -2   9   1  258.25   14.46
  -2   9   1  247.01   11.38
  -2   9   0  153.54    8.80
  -2   9   0  140.30   10.88
  -2   9  -1  622.11   17.77
  -2   9  -1  609.81   22.09
  -2   9  -2    6.55    2.33
  -2   9  -2    2.73    3.03
  -2   9  -3  342.61   16.92
  -2   9  -3  321.07   13.28
  -2   9  -4   12.94    3.09
  -2   9  -4   18.67    4.67
  -2   9  -5  174.06   12.81
  -2   9  -5  161.09   10.17
  -2   9  -6  299.60   16.85
  -2   9  -6  276.04   14.03
  -2   9  -7  453.59   18.95
  -2   9  -7  477.77   21.75
  -2   9  -8  282.45   15.71
  -2   9  -8  308.70   17.85
  -2   9  -9  134.07   12.34
  -2   9  -9  135.18   11.66
  -2   9 -10  103.80   10.36
  -2   9 -10  105.57   10.92
  -2   9 -11   99.78   10.85
  -2   9 -11   91.57   10.52
  -2   9 -12    6.14    4.33
  -2   9 -12   11.68    4.97
  -2   9 -13   11.01    4.69
  -2   9 -13    9.35    4.62
   2  -9  14    7.47    2.10
  -2   9 -14    3.75    3.45
   2  -9  14    3.80    1.25
  -2   9 -15    7.09    1.78
   2  -9  15    4.97    1.63
   2  -9  15    6.49    1.88
  -2   9 -15    7.93    4.15
   2  -9  16    2.90    1.89
   2  -9  16    1.79    1.57
  -2   9 -16    1.09    1.34
   2  -9  17   95.74    5.77
  -2   9 -17   89.45    5.57
   2  -9  17   95.01    6.20
  -2   9 -18  105.84    6.15
   2  -9  18  110.84    6.67
   2  -9  18  105.84    5.99
   2  -9  19   51.77    4.18
  -2   9 -19   56.05    4.51
   2  -9  19   55.19    4.79
   2  -9  20   56.95    4.13
  -2   9 -20   62.62    4.67
   2  -9  20   54.42    4.70
   2  -9  21    2.81    1.62
  -2   9 -21   -0.36    1.39
  -2   9 -22    3.71    1.96
  -2   9 -22    3.00    1.43
   2  -9  22    2.56    1.72
  -2   9 -23    6.41    1.86
   2  -9  23   12.49    2.28
  -2   9 -24    0.78    1.28
   2  -9  24    1.46    1.17
   2  -9  25    3.14    1.11
  -2   9 -25    3.81    1.17
   2  -9  26    4.62    0.92
  -2   9 -26    5.51    1.29
   2  -8 -24    3.50    0.93
   2  -8 -23   13.85    1.94
   2  -8 -23   16.01    1.91
   2  -8 -22   13.86    2.35
   2  -8 -22   15.25    2.23
   2  -8 -21  128.77    6.47
   2  -8 -21  142.32    7.14
   2  -8 -20   46.18    3.59
   2  -8 -20   49.94    4.71
   2  -8 -20   53.56    4.87
   2  -8 -19  151.60    7.12
   2  -8 -19  151.61    8.06
   2  -8 -19  154.84    8.41
   2  -8 -18    5.35    2.14
   2  -8 -18   10.28    2.95
   2  -8 -18    8.68    2.37
   2  -8 -17   17.96    2.86
   2  -8 -17   17.53    3.53
   2  -8 -17   20.29    3.43
   2  -8 -16   45.23    4.85
   2  -8 -16   49.71    4.79
   2  -8 -16   43.68    5.13
   2  -8 -16   49.81    4.12
   2  -8 -15  128.61   15.36
   2  -8 -15  139.11    7.80
   2  -8 -15  146.73   18.86
   2  -8 -15  140.20    8.68
   2  -8 -15  137.23    8.21
   2  -8 -14   41.81   10.46
   2  -8 -14   57.08    5.46
   2  -8 -14   57.06    4.30
   2  -8 -14   50.15    9.82
   2  -8 -14   55.64    5.29
   2  -8 -14   57.71    5.22
   2  -8 -13  185.01   17.59
   2  -8 -13  198.71    9.16
   2  -8 -13  206.88   10.30
   2  -8 -13  203.50   10.01
   2  -8 -13  206.96    7.90
   2  -8 -13  189.59    9.29
   2  -8 -12  101.81   12.84
   2  -8 -12  107.61    7.16
   2  -8 -12  101.55    7.09
   2  -8 -12   97.34    6.35
   2  -8 -12   90.13    6.24
   2  -8 -12   91.26    5.23
   2  -8 -11  177.16   16.02
   2  -8 -10   98.08   12.54
   2  -8 -10   91.72   11.31
   2  -8  -9  268.88   18.39
   2  -8  -9  278.88   20.60
   2  -8  -8  476.44   25.35
   2  -8  -8  407.79   22.13
   2  -8  -7  410.30   21.39
   2  -8  -7  389.18   22.21
   2  -8  -6   54.62    5.39
  -2   8   6   55.34    5.91
   2  -8  -6   55.44    8.41
   2  -8  -6   51.16    7.48
   2  -8  -5  140.69   11.83
   2  -8  -5  160.06    8.69
   2  -8  -5  145.53   12.60
  -2   8   5  146.35    9.65
   2  -8  -4  277.08   16.01
   2  -8  -4  308.17   11.28
   2  -8  -4  312.00   17.24
  -2   8   4  290.12   13.81
  -2   8   3  397.51   16.22
   2  -8  -3  366.55   18.14
   2  -8  -3  406.06   11.95
   2  -8  -2  507.76   12.72
  -2   8   2  463.63   14.63
   2  -8  -2  493.15   20.13
  -2   8   2  500.35   18.25
  -2   8   1   13.61    2.49
   2  -8  -1   15.30    2.36
  -2   8   1   11.65    3.55
  -2   8   0    2.41    1.46
   2  -8   0    1.31    1.35
  -2   8  -1  133.92    7.56
  -2   8  -2  423.63   17.31
  -2   8  -2  413.45   13.40
  -2   8  -3  178.01   11.43
  -2   8  -3  173.82    9.15
  -2   8  -4    7.88    2.34
  -2   8  -4    4.60    2.51
  -2   8  -5    0.12    1.91
  -2   8  -5    2.82    3.07
  -2   8  -6  471.50   17.55
  -2   8  -6  493.85   20.19
  -2   8  -7   34.84    5.38
  -2   8  -7   36.19    6.63
  -2   8  -8  937.18   27.56
  -2   8  -8 1024.70   30.59
  -2   8  -9  736.34   25.70
  -2   8  -9  756.61   27.16
  -2   8 -10   21.18    5.40
  -2   8 -10    8.76    3.14
  -2   8 -11  571.15   25.20
  -2   8 -11  622.18   25.03
  -2   8 -12    7.21    3.57
  -2   8 -12   -1.37    2.58
  -2   8 -12    3.08    2.38
  -2   8 -13   33.14    6.23
  -2   8 -13   28.08    6.45
  -2   8 -13   43.19    6.97
  -2   8 -14   51.73    8.63
   2  -8  15   61.41    4.80
  -2   8 -15   63.57    4.57
   2  -8  15   60.45    4.53
   2  -8  16  221.06    9.05
   2  -8  16  206.42    8.26
  -2   8 -16  212.36    8.58
  -2   8 -16  209.80    8.38
   2  -8  17  231.60    9.43
   2  -8  17  223.54    8.64
  -2   8 -17  230.93    9.17
  -2   8 -18    2.67    1.25
   2  -8  18    2.38    1.56
   2  -8  18    0.74    1.54
  -2   8 -18    3.05    1.86
  -2   8 -19  310.32   10.56
   2  -8  19  300.87    9.58
   2  -8  19  317.05   11.07
  -2   8 -19  304.72    9.73
   2  -8  20   21.41    3.11
  -2   8 -20   22.73    3.05
   2  -8  21  105.23    6.21
  -2   8 -21   95.63    5.75
  -2   8 -22   32.07    3.70
   2  -8  22   28.75    3.36
  -2   8 -22   35.47    3.51
  -2   8 -23   37.44    3.35
  -2   8 -23   34.46    3.47
   2  -8  23   35.96    3.42
  -2   8 -24    6.97    1.58
   2  -8  24    9.10    1.85
  -2   8 -25    7.26    1.54
   2  -8  25    5.99    1.37
  -2   8 -26   27.24    2.47
   2  -8  26   22.75    1.71
   2  -7 -24    1.76    0.97
   2  -7 -24    3.67    1.17
   2  -7 -23    1.39    1.41
   2  -7 -23    1.36    1.06
   2  -7 -22   57.41    4.53
   2  -7 -22   53.41    4.28
   2  -7 -21    3.98    2.12
   2  -7 -21    4.22    1.87
   2  -7 -20  171.56    8.54
   2  -7 -20  174.85    8.86
   2  -7 -19    0.87    1.85
   2  -7 -19   -0.51    1.22
   2  -7 -19    0.15    2.17
   2  -7 -18   43.50    4.23
   2  -7 -18   44.08    4.95
   2  -7 -18   40.95    4.68
   2  -7 -17  130.18    7.39
   2  -7 -17  127.43    8.00
   2  -7 -17  125.04    8.17
   2  -7 -16   33.58    3.91
   2  -7 -16   35.35    4.50
   2  -7 -16   29.60    4.19
   2  -7 -15  254.48   11.08
   2  -7 -15  249.93   11.27
   2  -7 -15  256.65   10.42
   2  -7 -15  245.59   20.20
   2  -7 -14    3.29    1.92
   2  -7 -14    0.56    1.83
   2  -7 -14    2.07    3.19
   2  -7 -13   67.29    5.70
   2  -7 -13   62.33   10.13
   2  -7 -13   79.96    6.31
   2  -7 -13   71.11    5.56
   2  -7 -12    5.08    3.40
   2  -7 -11   27.82    6.40
   2  -7 -10    7.03    3.55
   2  -7  -9  774.23   29.32
   2  -7  -8    8.08    3.84
   2  -7  -7  912.71   23.25
  -2   7   7  893.76   20.76
   2  -7  -7  850.88   28.81
  -2   7   6  702.83   19.09
   2  -7  -6  682.42   24.73
   2  -7  -6  707.14   19.15
   2  -7  -6  705.10   26.33
   2  -7  -5   63.30    7.77
   2  -7  -5   58.02    5.29
  -2   7   5   67.31    6.22
   2  -7  -5   56.82    7.75
   2  -7  -4  479.87   13.92
   2  -7  -4  446.88   18.93
   2  -7  -4  463.50   19.53
  -2   7   4  462.50   16.00
   2  -7  -3  786.27   16.69
   2  -7  -3  757.59   23.79
  -2   7   3  787.05   20.99
   2  -7  -2   45.76    5.99
   2  -7  -2   50.60    4.15
  -2   7   2   48.89    5.36
  -2   7   1  798.85   21.59
   2  -7  -1  787.07   15.62
  -2   7   1  757.38   16.26
  -2   7   0   46.32    4.00
  -2   7  -1  271.14    9.49
  -2   7  -2 1662.37   24.23
  -2   7  -3  102.66    6.56
  -2   7  -3  104.75    8.31
  -2   7  -4 1222.21   23.75
  -2   7  -4 1327.36   29.54
  -2   7  -5  140.62    8.61
  -2   7  -5  167.47   10.81
  -2   7  -6  639.24   19.42
  -2   7  -6  691.53   22.36
  -2   7  -7   92.74    8.16
  -2   7  -7   94.47    8.90
  -2   7  -8  224.01   13.13
  -2   7  -8  230.10   13.92
  -2   7  -9  141.25   11.01
  -2   7  -9  151.06   11.29
  -2   7 -10  857.38   28.90
  -2   7 -10  930.82   28.08
  -2   7 -11  207.47   15.04
  -2   7 -11  209.12   13.65
  -2   7 -12  208.55   16.00
  -2   7 -12  213.38   13.69
  -2   7 -12  215.48   14.35
  -2   7 -13    3.18    2.10
  -2   7 -13    4.41    3.18
  -2   7 -15   11.96    2.21
   2  -7  15   14.88    2.60
   2  -7  15   14.89    2.67
  -2   7 -16    1.63    1.52
   2  -7  16    1.62    1.62
   2  -7  16    2.39    1.49
  -2   7 -16    0.38    1.11
  -2   7 -17  150.72    7.32
   2  -7  17  151.78    6.90
   2  -7  17  170.27    8.06
  -2   7 -17  159.20    7.63
  -2   7 -17  157.04    7.17
  -2   7 -18   40.59    4.11
  -2   7 -18   37.28    3.58
   2  -7  18   37.81    4.08
  -2   7 -19   86.26    5.41
   2  -7  19   85.77    5.73
  -2   7 -19   84.38    5.71
  -2   7 -20   15.49    2.60
  -2   7 -20   13.65    2.62
   2  -7  20   13.23    2.43
   2  -7  21   77.59    5.37
  -2   7 -21   81.77    5.93
  -2   7 -21   78.55    5.45
   2  -7  22   24.47    3.01
  -2   7 -22   21.09    2.86
  -2   7 -22   24.08    3.33
   2  -7  23  175.77    7.10
  -2   7 -23  170.95    7.30
  -2   7 -23  161.96    6.87
  -2   7 -24    8.26    1.72
   2  -7  24   10.04    2.03
   2  -7  25   41.98    2.90
  -2   7 -25   40.57    2.80
  -2   7 -25   45.99    3.84
  -2   7 -26    0.58    0.97
   2  -6 -25    7.91    1.27
   2  -6 -25    4.55    1.03
   2  -6 -24   -0.36    1.05
   2  -6 -24    1.25    1.18
   2  -6 -23    0.65    1.32
   2  -6 -23    0.96    1.48
   2  -6 -22   -0.21    1.61
   2  -6 -22    1.46    1.71
   2  -6 -21    0.52    1.86
   2  -6 -21    3.38    1.80
   2  -6 -20   38.52    4.49
   2  -6 -20   37.38    4.33
   2  -6 -19   26.37    4.03
   2  -6 -19   26.05    3.89
   2  -6 -18   74.25    6.27
   2  -6 -18   67.34    5.18
   2  -6 -18   68.89    6.17
   2  -6 -17    1.21    1.64
   2  -6 -17    1.39    2.00
   2  -6 -17   -0.53    1.54
   2  -6 -16   36.68    4.58
   2  -6 -16   33.09    3.45
   2  -6 -16   25.16    7.41
   2  -6 -15   10.49    2.68
   2  -6 -15    9.25    4.69
   2  -6 -15    6.16    1.69
   2  -6 -15    8.08    1.88
   2  -6 -14    2.21    1.85
   2  -6 -14    2.08    1.61
   2  -6 -14   -0.26    4.00
   2  -6 -13   34.59    7.59
   2  -6 -12    8.57    4.14
   2  -6 -11   23.23    5.68
   2  -6 -10  101.34   10.67
   2  -6  -9   -1.54    2.74
   2  -6  -8  139.28    9.51
   2  -6  -8  140.46   11.48
   2  -6  -7   19.03    3.60
   2  -6  -7   23.62    4.97
  -2   6   7   24.20    3.19
  -2   6   6  285.99   11.27
   2  -6  -6  256.00   14.39
   2  -6  -6  291.41   12.11
  -2   6   5    5.90    2.22
   2  -6  -5    5.07    3.28
   2  -6  -5    5.97    2.44
   2  -6  -4  597.35   20.33
  -2   6   4  593.46   16.65
   2  -6  -4  570.49   19.73
   2  -6  -4  593.76   15.03
   2  -6  -3    7.51    3.11
   2  -6  -3    9.77    2.13
  -2   6   3   11.06    2.78
   2  -6  -3    7.22    2.68
  -2   6   2   61.83    5.57
   2  -6  -2   59.06    4.47
   2  -6  -2   60.34    5.93
  -2   6   1  812.74   14.30
   2  -6  -1  818.79   20.47
  -2   6   1  840.18   20.33
  -2   6   0  860.64   20.87
  -2   6   0  812.62   14.06
  -2   6  -1  735.88   13.58
  -2   6  -2   17.58    2.50
  -2   6  -3 3420.49   34.17
  -2   6  -3 3502.39   43.04
  -2   6  -4  270.21   12.41
  -2   6  -4  256.96   10.28
  -2   6  -5 1128.87   23.14
  -2   6  -5 1227.69   26.75
  -2   6  -6  512.41   16.97
  -2   6  -6  549.05   18.48
  -2   6  -7   76.74    7.16
  -2   6  -7   93.31    8.25
  -2   6  -8    6.12    3.71
  -2   6  -8   -0.10    2.38
  -2   6  -9  103.42    9.42
  -2   6  -9  108.44    8.94
  -2   6 -10   24.71    5.16
  -2   6 -10   26.38    4.59
  -2   6 -11   11.07    3.28
  -2   6 -11   10.63    3.78
  -2   6 -11   18.72    5.64
  -2   6 -12   75.41    7.60
  -2   6 -12   70.52    9.21
  -2   6 -12   64.29    7.92
  -2   6 -13   52.94    8.94
  -2   6 -13   47.68    7.36
  -2   6 -14   54.20    7.96
  -2   6 -15   56.73    4.30
  -2   6 -15   65.17    9.27
  -2   6 -16   16.26    2.40
   2  -6  16   17.03    2.90
  -2   6 -16   12.14    2.32
   2  -6  17    1.00    1.67
  -2   6 -17    2.49    1.62
  -2   6 -17    1.60    1.31
  -2   6 -18    4.60    1.50
  -2   6 -18    2.13    1.51
  -2   6 -18    5.74    1.90
   2  -6  18    4.10    1.64
  -2   6 -18    8.25    7.80
   2  -6  19   -0.09    1.63
  -2   6 -19    3.25    1.71
  -2   6 -19    5.52    2.24
  -2   6 -20    7.65    2.12
   2  -6  20   12.71    2.49
  -2   6 -20    9.49    2.73
  -2   6 -20   10.96    2.58
  -2   6 -21   11.53    2.46
  -2   6 -21    8.01    2.19
  -2   6 -21   11.11    2.55
   2  -6  21    9.50    2.23
  -2   6 -22  178.42    7.96
  -2   6 -22  173.61    7.77
   2  -6  22  189.28    7.73
  -2   6 -23   16.41    2.52
   2  -6  23   18.03    2.44
  -2   6 -23   17.30    2.57
  -2   6 -24   89.76    4.66
  -2   6 -24   82.28    4.67
   2  -6  24   82.63    4.45
  -2   6 -25    6.93    1.24
   2  -6  25    6.56    1.21
  -2   6 -25    9.26    2.17
  -2   6 -26   57.28    3.65
   2  -5 -25    2.90    1.06
   2  -5 -25    0.21    1.14
   2  -5 -24    2.75    1.55
   2  -5 -24    2.43    1.35
   2  -5 -23    4.12    1.64
   2  -5 -23    5.89    2.09
   2  -5 -22    0.59    1.85
   2  -5 -22    2.11    1.91
   2  -5 -21   28.54    3.88
   2  -5 -21   33.88    4.23
   2  -5 -20    2.17    1.76
   2  -5 -20    0.24    1.88
   2  -5 -19   65.62    5.91
   2  -5 -18   21.80    3.06
   2  -5 -18   24.08    3.96
   2  -5 -18   19.65    2.89
   2  -5 -17   37.92    3.85
   2  -5 -17   36.59    4.70
   2  -5 -17   45.72    4.39
   2  -5 -16    2.79    1.67
   2  -5 -16    1.44    1.36
   2  -5 -16    0.52    1.71
   2  -5 -16    0.63    2.53
   2  -5 -15    0.05    1.42
   2  -5 -15    0.92    1.55
   2  -5 -15    0.72    3.18
   2  -5 -15    2.36    1.41
   2  -5 -14    6.56    4.17
   2  -5 -13    0.60    2.91
   2  -5 -12   42.70    7.13
   2  -5 -11    0.69    2.80
   2  -5 -10  147.20   11.99
   2  -5  -9  161.45   10.62
   2  -5  -9  178.52   12.59
   2  -5  -8 1299.18   28.19
   2  -5  -8 1289.18   31.65
   2  -5  -7  382.26   16.68
   2  -5  -7  409.59   14.80
  -2   5   7  394.27   11.80
   2  -5  -6   77.78    7.45
  -2   5   6   79.55    5.70
   2  -5  -6   76.75    6.07
   2  -5  -5   21.66    4.19
  -2   5   5   20.16    3.18
   2  -5  -5   20.57    3.15
  -2   5   4 1288.96   22.58
   2  -5  -4 1245.33   26.41
   2  -5  -4 1265.60   21.33
  -2   5   3  517.08   14.49
   2  -5  -3  522.39   16.45
   2  -5  -3  510.98   12.97
   2  -5  -2 1563.14   21.43
  -2   5   2 1615.64   25.55
   2  -5  -2 1596.12   26.59
  -2   5   1    1.21    1.03
   2  -5  -1   -0.95    1.65
  -2   5   1    0.84    1.78
  -2   5   0  320.24    7.11
  -2   5   0  343.90   12.19
  -2   5  -1   59.07    3.37
  -2   5  -1   56.82    5.19
  -2   5  -2  697.55   12.77
  -2   5  -3  100.17    5.61
  -2   5  -4 1550.81   23.84
  -2   5  -4 1621.91   27.54
  -2   5  -5 1956.23   29.62
  -2   5  -5 2139.63   32.61
  -2   5  -6  136.23    8.63
  -2   5  -6  150.82    9.18
  -2   5  -7  620.55   19.06
  -2   5  -7  590.13   18.97
  -2   5  -7  606.52   18.38
  -2   5  -8   35.23    5.55
  -2   5  -8   31.64    4.92
  -2   5  -8   35.30    4.83
  -2   5  -9   11.18    3.32
  -2   5  -9   13.49    3.47
  -2   5 -10  190.63   13.42
  -2   5 -10  186.87   12.42
  -2   5 -10  195.17   11.10
  -2   5 -11    8.88    4.43
  -2   5 -11   -2.36    2.91
  -2   5 -11    3.74    1.88
  -2   5 -12    1.59    2.58
  -2   5 -13    1.45    2.73
  -2   5 -14    3.03    2.85
  -2   5 -15   33.27    3.42
  -2   5 -15   30.66    6.26
   2  -5  16   89.50    5.58
  -2   5 -16   82.21    5.42
  -2   5 -16   85.47    5.47
  -2   5 -16  101.80   14.45
  -2   5 -17  123.77    6.69
  -2   5 -17  116.29   15.70
   2  -5  17  136.18    6.95
  -2   5 -17  123.35    6.57
  -2   5 -18   13.81    6.13
  -2   5 -18    9.62    2.51
  -2   5 -18    8.14    2.27
   2  -5  18    7.91    2.01
  -2   5 -18    7.36    2.05
  -2   5 -19   50.97    4.66
   2  -5  19   51.28    4.41
  -2   5 -19   49.22    4.32
  -2   5 -20    1.57    1.80
  -2   5 -20    0.70    1.36
   2  -5  20    2.18    1.39
  -2   5 -20    3.01    1.82
  -2   5 -21   20.58    2.80
  -2   5 -21   24.29    3.27
   2  -5  21   22.21    2.94
  -2   5 -21   22.54    3.18
   2  -5  22   54.91    4.25
  -2   5 -22   54.02    4.54
  -2   5 -22   50.87    4.15
  -2   5 -22   53.89    4.39
  -2   5 -23   25.78    2.90
   2  -5  23   29.51    3.00
  -2   5 -23   25.93    3.13
  -2   5 -24   24.16    2.79
   2  -5  24   24.57    2.42
  -2   5 -24   23.69    2.42
  -2   5 -24   23.37    3.30
  -2   5 -25    1.32    1.46
   2  -5  25   -1.24    0.82
  -2   5 -26   35.63    2.93
   2  -4 -26    0.24    0.75
   2  -4 -26    1.87    0.89
   2  -4 -25   12.11    1.98
   2  -4 -25   14.45    2.04
   2  -4 -24   -0.14    1.43
   2  -4 -24   -0.12    1.43
   2  -4 -23    9.32    2.10
   2  -4 -23    9.35    2.27
   2  -4 -22    3.63    2.01
   2  -4 -22    1.74    1.63
   2  -4 -21    3.52    2.26
   2  -4 -20   31.17    4.27
   2  -4 -20   29.55    3.42
   2  -4 -19   22.05    3.65
   2  -4 -19   23.65    3.35
   2  -4 -18  166.78    8.35
   2  -4 -18  174.98    8.00
   2  -4 -18  167.11    9.38
   2  -4 -17    4.68    1.88
   2  -4 -17    3.63    1.55
   2  -4 -17    5.74    2.03
   2  -4 -16  234.30   17.64
   2  -4 -16  220.41   10.29
   2  -4 -16  205.20    8.25
   2  -4 -16  210.32    8.49
   2  -4 -16  219.16    9.39
   2  -4 -15   20.89    2.56
   2  -4 -15   23.14    6.00
   2  -4 -15   26.02    3.70
   2  -4 -14   58.17   10.49
   2  -4 -14   52.11    8.03
   2  -4 -13    0.99    2.99
   2  -4 -13    4.66    3.17
   2  -4 -12   48.53    7.22
   2  -4 -12   47.12    8.04
   2  -4 -11   46.21    6.67
   2  -4 -11   49.28    8.51
   2  -4 -10    1.42    2.47
   2  -4 -10    1.47    2.81
   2  -4  -9  298.43   14.82
   2  -4  -9  297.29   14.12
   2  -4  -9  295.32   17.05
   2  -4  -8   11.16    3.64
  -2   4   8   11.08    1.80
   2  -4  -8    8.47    2.79
   2  -4  -8    9.70    3.87
   2  -4  -7   49.88    5.24
  -2   4   7   43.17    3.78
   2  -4  -7   42.33    5.92
   2  -4  -7   47.37    5.54
   2  -4  -6  123.65    8.30
   2  -4  -6  120.58    7.46
   2  -4  -6  120.75    8.99
  -2   4   6  129.86    6.53
   2  -4  -5  452.52   13.22
  -2   4   5  424.14   12.05
   2  -4  -5  442.48   14.95
  -2   4   4  700.73   15.51
   2  -4  -4  671.52   17.83
   2  -4  -4  694.34   15.32
  -2   4   3   14.15    2.55
   2  -4  -3   10.79    2.74
   2  -4  -3   14.28    2.35
  -2   4   2 1567.77   23.34
   2  -4  -2 1528.38   22.73
  -2   4   1  784.74    8.15
   2  -4  -1  788.31   14.95
  -2   4   1  792.62   16.67
  -2   4   0  809.05   17.16
  -2   4   0  817.99    7.84
  -2   4  -1  316.41    6.38
  -2   4  -1  314.03   10.86
  -2   4  -2 1805.38   19.14
  -2   4  -2 1936.73   27.05
  -2   4  -3   12.84    2.26
  -2   4  -3   14.83    2.90
  -2   4  -4  665.05   16.01
  -2   4  -4  663.61   16.56
  -2   4  -4  613.54   14.67
  -2   4  -5   22.39    3.32
  -2   4  -5   19.98    3.19
  -2   4  -5   20.23    3.22
  -2   4  -6 2160.66   33.44
  -2   4  -6 2196.55   31.86
  -2   4  -6 2269.89   31.86
  -2   4  -7  756.55   21.58
  -2   4  -7  788.10   19.84
  -2   4  -7  823.02   19.53
  -2   4  -8  319.15   14.99
  -2   4  -8  342.86   12.89
  -2   4  -9  795.11   25.44
  -2   4  -9  829.75   24.46
  -2   4 -10    0.15    1.40
  -2   4 -10   -0.53    2.62
  -2   4 -10   -1.33    2.87
  -2   4 -11  191.10   13.10
  -2   4 -12   -2.74    2.32
  -2   4 -13   11.75    4.71
  -2   4 -13    6.97    3.06
  -2   4 -14   44.77    7.29
  -2   4 -15    7.30    3.58
  -2   4 -15   10.33    2.03
  -2   4 -15   11.73    5.58
  -2   4 -16    3.00    1.32
  -2   4 -16    9.67    3.93
   2  -4  16    7.23    2.01
  -2   4 -16    5.43    1.55
  -2   4 -16    9.10    4.73
  -2   4 -17    3.79    3.46
  -2   4 -17    6.48    1.97
   2  -4  17    6.26    1.95
  -2   4 -17    4.20    1.79
  -2   4 -18   17.07    2.91
  -2   4 -18   14.38    2.57
  -2   4 -18   17.75    3.14
   2  -4  18   17.58    2.70
  -2   4 -18   19.56    6.84
  -2   4 -19    0.60    1.43
  -2   4 -19   -0.78    1.55
  -2   4 -19    1.56    1.81
   2  -4  19   -0.31    1.47
  -2   4 -19    2.41    1.95
  -2   4 -20   33.20    3.87
  -2   4 -20   36.43    4.04
   2  -4  20   32.40    3.35
  -2   4 -20   31.39    3.52
  -2   4 -21   -0.95    1.76
  -2   4 -21    2.76    1.88
  -2   4 -21    4.79    1.86
   2  -4  21   -1.17    1.59
  -2   4 -22   35.52    3.53
   2  -4  22   36.84    3.42
  -2   4 -22   34.40    3.53
  -2   4 -22   34.37    3.81
  -2   4 -23    9.56    2.81
  -2   4 -23    6.70    1.80
  -2   4 -23    5.58    1.74
   2  -4  23    6.47    1.66
  -2   4 -24   -0.05    1.32
  -2   4 -24   -0.91    1.77
  -2   4 -25    3.14    1.74
  -2   4 -26   14.47    1.95
   2  -3 -26   12.02    1.83
   2  -3 -26   11.47    1.64
   2  -3 -25    9.27    1.92
   2  -3 -25    8.91    1.69
   2  -3 -24   17.18    2.75
   2  -3 -24   19.47    2.97
   2  -3 -23   58.21    4.94
   2  -3 -23   58.86    5.04
   2  -3 -22   40.71    3.80
   2  -3 -22   47.79    4.85
   2  -3 -21   18.95    2.99
   2  -3 -21   22.82    3.89
   2  -3 -20    0.16    1.54
   2  -3 -20    0.06    1.89
   2  -3 -19   -0.59    1.67
   2  -3 -19   -0.31    2.13
   2  -3 -19   -2.93    1.45
   2  -3 -18  100.46    7.30
   2  -3 -18   93.76    6.01
   2  -3 -18   85.00    6.18
   2  -3 -17  143.41    7.14
   2  -3 -17  137.63    6.98
   2  -3 -17  150.61    8.76
   2  -3 -17  144.30    7.73
   2  -3 -17  159.87   18.60
   2  -3 -16    0.49    1.37
   2  -3 -16    0.38    1.44
   2  -3 -16   -1.23    1.54
   2  -3 -16    0.92    1.48
   2  -3 -15    8.83    2.86
   2  -3 -15   19.67    6.85
   2  -3 -14   53.40    7.65
   2  -3 -14   62.25   10.77
   2  -3 -13    6.82    3.44
   2  -3 -13    9.95    4.25
   2  -3 -12   53.39    7.26
   2  -3 -12   53.14    8.59
   2  -3 -11  308.41   15.46
   2  -3 -11  300.34   18.93
   2  -3 -10   42.42    6.02
   2  -3 -10   43.18    7.64
   2  -3 -10   47.13    6.47
   2  -3  -9   66.89    8.43
   2  -3  -9   66.24    6.79
   2  -3  -9   56.60    6.05
   2  -3  -8   44.64    5.39
  -2   3   8   52.50    3.68
   2  -3  -8   55.68    5.93
   2  -3  -8   59.60    7.25
   2  -3  -7    9.81    3.05
   2  -3  -7   13.37    4.05
   2  -3  -7   12.04    3.01
  -2   3   7   15.09    2.26
   2  -3  -6  143.82    8.19
   2  -3  -6  143.77    8.18
   2  -3  -6  150.48    9.64
  -2   3   6  139.73    6.48
   2  -3  -5  540.79   14.82
  -2   3   5  534.22   12.57
   2  -3  -5  562.73   14.22
   2  -3  -5  519.63   16.07
   2  -3  -4 2677.61   29.32
  -2   3   4 2640.18   28.32
   2  -3  -4 2659.61   31.39
   2  -3  -4 2679.97   32.86
  -2   3   3 1175.55   18.93
   2  -3  -3 1181.25   18.44
   2  -3  -3 1156.95   19.87
  -2   3   2 1547.05   21.52
  -2   3   1 1601.93   22.06
   2  -3  -1 1587.90   16.83
  -2   3   0 9999.00   54.69
  -2   3  -1  423.04    6.87
  -2   3  -1  415.50   11.35
  -2   3  -2 1835.25   18.87
  -2   3  -2 1885.02   24.36
  -2   3  -3  147.68    6.46
  -2   3  -3  144.57    7.00
  -2   3  -4  304.27   10.50
  -2   3  -4  312.48   10.00
  -2   3  -4  316.06   10.48
  -2   3  -5 1031.35   21.11
  -2   3  -5 1056.41   19.18
  -2   3  -5 1075.45   19.58
  -2   3  -6  202.22   10.26
  -2   3  -6  209.28    9.09
  -2   3  -6  218.82    8.99
[truncated: 10,414,028 more chars]
